# Supplementary material for: Impact of co-fermentation of Saccharomyces cerevisiae and Pichia kluyveri on the metabolic characteristics of the flavor compounds in mulberry wine
Source: Front Nutr. 2025 Feb 25;12:1559599. doi: 10.3389/fnut.2025.1559599 (PMC11893436; doi:10.3389/fnut.2025.1559599)
Supplement: Supplementary file 1 [file Table_1.xlsx]

## Sheet: Supplementary Table 1
	Supplementary Table 1. The list of 567 metabolites detected in this study.
	No.	Compounds	Formula	Ionization model	Rt (s)	CAS	m/z	Class
	1	4-Acetamidobutanoic acid	C6H11NO3	[M+H]+	308.9	3025-96-5	146.081	Carboxylic acids and derivatives
	2	4-Methylaminobutyrate	C5H11NO2	[M+H]+	200.1	1119-48-8	118.086	Carboxylic acids and derivatives
	3	1-Pyrroline-2-carboxylic acid	C5H7NO2	[M+H]+	91.8	2139-03-9	114.055	Azacyclic compounds
	4	L-Proline	C5H9NO2	[M+H]+	306.1	344-25-2	116.071	Azacyclic compounds
	5	5-Acetamidovalerate	C7H13NO3	[M+H]+	380.4		160.097	Carboxylic acids and derivatives
	6	Aromadendrin	C15H12O6	[M+H]+	420.7	480-20-6	289.07	Benzene and substituted derivatives
	7	Androstenedione	C19H26O2	[M+H]+	683.9	63-05-8	287.196	Organic oxides
	8	5-Hydroxymethylfurfuryl alcohol	C6H8O3	[M]+	576.2	1883-75-6	128.044
	9	Xanthine	C5H4N4O2	[M+H]+	173.5	69-89-6	153.041	Azacyclic compounds
	10	L-Histidinol	C6H11N3O	[M+H-H2O]+	901.2	4836-52-6	124.086	Azacyclic compounds
	11	Pantothenol	C9H19NO4	[M+H-H2O]+	305	81-13-0	188.128	Carboximidic acids and derivatives
	12	Glucosamine	C6H13NO5	[M+H]+	319.2	3416-24-8	180.088	Organonitrogen compounds
	13	N-Acetyl-D-glucosaminate	C8H15NO7	[M+H]+	147.9	29024-90-6/50257-06-2/50257-10-8	238.092	Carboxylic acids and derivatives
	14	Kaempferol-3-O-rutinoside	C27H30O15	[M+H]+	286.4	17650-84-9	595.163
	15	epsilon-(gamma-L-Glutamyl)-L-lysine	C11H21N3O5	[M+H-H2O]+	155.4	17105-15-6	258.145
	16	N-Acetylneuraminate	C11H19NO9	[M+H-H2O]+	185	131-48-6	292.102	Carboxylic acids and derivatives
	17	Kaempferol 3-O-rhamnoside-7-O-glucoside	C27H30O15	[M+H]+	323.3		595.163
	18	Benzoate	C7H6O2	[M+H]+	203.6	65-85-0/766-76-7	123.044	Benzene and substituted derivatives
	19	4-Guanidinobutanal	C5H11N3O	[M]+	483.4	14049-14-0	129.092	Organic oxides
	20	4-Guanidinobutanamide	C5H12N4O	[M]+	296	4210-97-3/23256-39-5	144.102	Carboximidic acids and derivatives
	21	(S)-Abscisic acid	C15H20O4	[M+H]+	365.2	21293-29-8	265.143	Carboxylic acids and derivatives
	22	Pentahydroxyflavanone	C15H12O7	[M]+	450.5	81398-31-4	304.053	Benzene and substituted derivatives
	23	Deoxycorticosterone	C21H30O3	[M]+	663.6	64-85-7	330.226	Organic oxides
	24	Benzene-1,2,4-triol	C6H6O3	[M+H-H2O]+	969.6	533-73-3	109.023	Benzene and substituted derivatives
	25	6-Tuliposide B	C11H18O9	[M+H]+	138.9		295.101
	26	6-Acetyl-D-glucose	C8H14O7	[M+H-H2O]+	321.6		205.071	Carboxylic acids and derivatives
	27	6-Tuliposide A	C11H18O8	[M+H-H2O]+	172.6	19870-31-6	261.1
	28	Prunasin	C14H17NO6	[M]+	220.9	99-18-3	295.102	Benzene and substituted derivatives
	29	p-Coumaroyl-D-glucose	C15H18O8	[M]+	158.9	7139-64-2	326.091	Benzene and substituted derivatives
	30	L-Histidinal	C6H9N3O	[M+H]+	267.6	23784-15-8	140.082	Azacyclic compounds
	31	3,4-Dihydroxyphenylglycol	C8H10O4	[M+H]+	220.3	28822-73-3/3343-19-9	171.065	Benzene and substituted derivatives
	32	Norepinephrine	C8H11NO3	[M+H-H2O]+	657.2	51-41-2	152.071	Benzene and substituted derivatives
	33	N5-Methyl-L-glutamine	C6H12N2O3	[M+H]+	95.7		161.092	Carboxylic acids and derivatives
	34	L-Glutamic gamma-semialdehyde	C5H9NO3	[M+H]+	213.5	496-92-4	132.065	Carboxylic acids and derivatives
	35	3-Aminopentanedioate	C5H9NO4	[M+H-H2O]+	988	1948-48-7	130.049	Carboxylic acids and derivatives
	36	Galactonolactone	C6H10O6	[M+H-H2O]+	218.2	2426-46-2/2782-07-2	161.044	Carboxylic acids and derivatives
	37	Benzaldehyde	C7H6O	[M+H]+	340.2	100-52-7	107.049	Benzene and substituted derivatives
	38	L-Arginine	C6H14N4O2	[M]+	105.1	74-79-3	174.112	Carboxylic acids and derivatives
	39	Homocitric acid	C7H10O7	[M]+	135.8	3562-74-1	206.048	Carboxylic acids and derivatives
	40	(Z)-But-1-ene-1,2,4-tricarboxylate	C7H8O6	[M+H]+	296.9		189.04	Carboxylic acids and derivatives
	41	cis-(Homo)2-aconitate	C8H10O6	[M+H]+	268.5		203.055
	42	4-Hydroxycinnamic acid	C9H8O3	[M+H]+	38.6	7400-08-0/7400-08-0 501-98-4/501-98-4	165.053	Benzene and substituted derivatives
	43	(4S)-4,6-Dihydroxy-2,5-dioxohexanoate	C6H8O6	[M+H-H2O]+	970.4		159.026	Carboxylic acids and derivatives
	44	(4S,5S)-4,5-Dihydroxy-2,6-dioxohexanoate	C6H8O6	[M+H-H2O]+	217.6		159.029	Carboxylic acids and derivatives
	45	Metanephrine	C10H15NO3	[M]+	133.5	5001-33-2	197.102	Benzene and substituted derivatives
	46	Normetanephrine	C9H13NO3	[M]+	90.8	97-31-4	183.086	Benzene and substituted derivatives
	47	N-Acetyl-L-glutamate 5-semialdehyde	C7H11NO4	[M+H]+	166.6	13074-21-0	174.076	Carboxylic acids and derivatives
	48	Phenylglyoxylic acid	C8H6O3	[M+H]+	494.5	611-73-4	151.038	Benzene and substituted derivatives
	49	p-Anisic acid	C8H8O3	[M+H]+	442	100-09-4	153.055	Benzene and substituted derivatives
	50	2,4'-Dihydroxyacetophenone	C8H8O3	[M+H]+	177	5706-85-4	153.054	Benzene and substituted derivatives
	51	2,6-Dihydroxybenzoate	C7H6O4	[M+H]+	600.5	303-07-1	155.033
	52	L-Bornesitol	C7H14O6	[M+H-H2O]+	170.4		177.076	Organooxygen compounds
	53	(-)-Bornesitol	C7H14O6	[M+H-H2O]+	185.9	484-71-9	177.076	Organooxygen compounds
	54	Vanillic acid	C8H8O4	[M+H]+	437.7	121-34-6	169.05	Benzene and substituted derivatives
	55	D-Ornithine	C5H12N2O2	[M+H]+	162.4	348-66-3	133.097	Carboxylic acids and derivatives
	56	N5-(L-1-Carboxyethyl)-L-ornithine	C8H16N2O4	[M+H]+	138.6		205.118	Carboxylic acids and derivatives
	57	scyllo-Inositol	C6H12O6	[M]+	514.7	488-59-5	180.066	Organooxygen compounds
	58	1-Amino-1-deoxy-scyllo-inositol	C6H13NO5	[M+H]+	125		180.087	Organonitrogen compounds
	59	(R)-Mandelamide	C8H9NO2	[M+H]+	612.7		152.071	Benzene and substituted derivatives
	60	trans-1,2-Dihydrobenzene-1,2-diol	C6H8O2	[M+H]+	211	103302-38-1	113.06	Organooxygen compounds
	61	1,2-Benzoquinone	C6H4O2	[M+H]+	491.5	583-63-1	109.028	Organic oxides
	62	o-Methoxyphenol	C7H8O2	[M+H]+	407.8	90-05-1	125.06	Benzene and substituted derivatives
	63	cis-1,2-Dihydrobenzene-1,2-diol	C6H8O2	[M+H]+	300.7	17793-95-2	113.06	Organooxygen compounds
	64	L-Galactono-1,4-lactone	C6H10O6	[M]+	352.2	1668-08-2	178.05	Carboxylic acids and derivatives
	65	4-Hydroxy-3-methoxybenzenemethanol	C8H10O3	[M+H-H2O]+	203.6	498-00-0	137.06	Benzene and substituted derivatives
	66	L-Galactose	C6H12O6	[M+H-H2O]+	342.1	15572-79-9	163.059	Organooxygen compounds
	67	D-4-Hydroxyphenylglycine	C8H9NO3	[M+H]+	456.3	22818-40-2	168.065	Benzene and substituted derivatives
	68	L-4-Hydroxyphenylglycine	C8H9NO3	[M+H]+	339	32462-30-9	168.065	Benzene and substituted derivatives
	69	Phenazine methosulfate	C13H11N2. CH3SO4	[M+H-H2O]+	157.4	299-11-6	289.055
	70	Serotonin	C10H12N2O	[M]+	159.3	50-67-9	176.092	Azacyclic compounds
	71	27-Deoxy-5b-cyprinol	C27H48O4	[M+H]+	817.3	862-53-3	437.374	Fatty Acyls
	72	D-Ribulose	C5H10O5	[M]+	282	488-84-6	150.056	Organic oxides
	73	Dicumarol	C19H12O6	[M+H]+	258.6	66-76-2	337.076	Benzopyrans
	74	Vanillylmandelic acid	C9H10O5	[M+H-H2O]+	454.4	55-10-7	181.049	Benzene and substituted derivatives
	75	Anabaseine	C10H12N2	[M]+	367.8	3471-05-4	160.097	Azacyclic compounds
	76	Traumatic acid	C12H20O4	[M+H]+	701.4	6402-36-4	229.143	Carboxylic acids and derivatives
	77	1-Nitronaphthalene-7,8-oxide	C10H7NO3	[M]+	193.9		189.039	Allyl-type 1,3-dipolar organic compounds
	78	1,2-Dihydroxy-3,4-epoxy-1,2,3,4-tetrahydronaphthalene	C10H10O3	[M+H]+	39.7	75947-54-5	179.07	Epoxides
	79	Sesamol	C7H6O3	[M+H]+	450.7	533-31-3	139.038	Benzodioxoles
	80	Quercetin 3-O-[beta-D-xylosyl-(1->2)-beta-D-glucoside]	C26H28O16	[M+H-H2O]+	360.4	83048-35-5	579.134	Benzene and substituted derivatives
	81	9,10,13-TriHOME	C18H34O5	[M+H-H2O]+	685.5	29907-57-1	313.237	Carboxylic acids and derivatives
	82	L-Tagatose	C6H12O6	[M+H-H2O]+	249.7	17598-82-2	163.059
	83	(3Z,6Z)-3,6-Nonadienal	C9H14O	[M+H]+	722.9	21944-83-2	139.112	Organic oxides
	84	1,5-Anhydro-4-deoxy-D-glycero-hex-3-en-2-ulose	C6H8O4	[M+H]+	248.5		145.048
	85	2,3-Dinor-8-iso prostaglandin F1alpha	C18H32O5	[M+H-H2O]+	745.2		311.222	Carboxylic acids and derivatives
	86	Mevaldate	C6H10O4	[M+H-H2O]+	946.3	541-07-1	129.054	Carboxylic acids and derivatives
	87	Loganate	C16H24O10	[M+H-H2O]+	512	22255-40-9	359.123	Carboxylic acids and derivatives
	88	alpha-Ketoisovaleric acid	C5H8O3	[M+H]+	208.8	759-05-7	117.055	Carboxylic acids and derivatives
	89	2,3',4,6-Tetrahydroxybenzophenone	C13H10O5	[M+H]+	166.9		247.058	Benzene and substituted derivatives
	90	Triethylamine	C6H15N	[M]+	325.1	121-44-8	101.06	Amines
	91	1-Aminocyclopropanecarboxylic acid	C4H7NO2	[M+H]+	90.8	22059-21-8	102.055	Carboxylic acids and derivatives
	92	Isovaleric acid	C5H10O2	[M]+	144.9	503-74-2	102.128	Fatty Acyls
	93	2-Ketobutyric acid	C4H6O3	[M+H]+	73.7	600-18-0	102.971	Keto acids and derivatives
	94	Phenylacetaldehyde	C8H8O	[M+H]+	603.2	122-78-1	121.065	Benzene and substituted derivatives
	95	Dimethylglycine	C4H9NO2	[M+H]+	107.9	1118-68-9	104.071	Carboxylic acids and derivatives
	96	Glyceric acid	C3H6O4	[M+H]+	508.1	473-81-4	287.054	Organooxygen compounds
	97	m-Cresol	C7H8O	[M+H]+	353	108-39-4	109.101	Phenols
	98	Uracil	C4H4N2O2	[M+H]+	153.8	66-22-8	113.035	Diazines
	99	Creatinine	C4H7N3O	[M+H]+	186.1	60-27-5	114.038	Carboxylic acids and derivatives
	100	Heptanoic acid	C7H14O2	[M]+	859.1	111-14-8	130.159	Fatty Acyls
	101	2-Heptanone	C7H14O	[M]+	386.2	110-43-0	114.091	Organooxygen compounds
	102	Dihydrouracil	C4H6N2O2	[M+H]+	349.3	504-07-4	115.04	Diazines
	103	Glutaric acid	C5H8O4	[M]+	61.4	110-94-1	131.974	Carboxylic acids and derivatives
	104	Betaine	C5H11NO2	[M+H]+	670.9	107-43-7/590-46-5	118.086	Carboxylic acids and derivatives
	105	Phenylacetic acid	C8H8O2	[M+H]+	328.8	103-82-2	137.06	Benzene and substituted derivatives
	106	4-Hydroxystyrene	C8H8O	[M+H]+	492.5	2628-17-3	121.029	Benzene and substituted derivatives
	107	Cinnamaldehyde	C9H8O	[M+H]+	353.2	104-55-2/14371-10-9	133.065	Cinnamaldehydes
	108	L-Methionine	C5H11NO2S	[M+H]+	144.7	63-68-3	150.058	Carboxylic acids and derivatives
	109	Ureidopropionic acid	C4H8N2O3	[M+H]+	375.2	462-88-4	133.063	Organic carbonic acids and derivatives
	110	O-Phosphoethanolamine	C2H8NO4P	[M]+	99.7	1071-23-4	141.018	Organic phosphoric acids and derivatives
	111	Pelargonic acid	C9H18O2	[M+H]+	371.1	112-05-0	159.065	Fatty Acyls
	112	5-Hydroxymethyluracil	C5H6N2O3	[M]+	64.9	4433-40-3	141.959	Diazines
	113	Pimelic acid	C7H12O4	[M]+	49.2	111-16-0	159.969	Fatty Acyls
	114	Spermidine	C7H19N3	[M]+	808.1	124-20-9	145.048	Organonitrogen compounds
	115	3-Hydroxymethylglutaric acid	C6H10O5	[M+H-H2O]+	912.3	503-49-1	145.048	Fatty Acyls
	116	2,3-Butanediol	C4H10O2S2	[M+H]+	443.7	513-85-9 / 3483-12-3	154.99	Organooxygen compounds
	117	4-Quinolinecarboxylic acid	C10H7NO2	[M+H-H2O]+	971.9	486-74-8	155.992
	118	1H-Indole-3-acetamide	C10H10N2O	[M+H]+	470.5	879-37-8	175.087	Indoles and derivatives
	119	L-Tyrosine	C9H11NO3	[M+H]+	203.7	60-18-4	182.08	Carboxylic acids and derivatives
	120	Phthalic acid	C8H6O4	[M+H]+	492.6	88-99-3 / 3198-29-6	167.035	Benzene and substituted derivatives
	121	Uric acid	C5H4N4O3	[M+H]+	527.3	69-93-2	169.049	Imidazopyrimidines
	122	D-Gulono-1,4-lactone	C6H10O6	[M]+	361.6	6322-07-2	178.134
	123	Allose	C6H12O6	[M+H]+	762.6	6038-51-3 / 2595-97-3	181.014	Organooxygen compounds
	124	Dodecanoic acid	C12H24O2	[M]+	986.6	143-07-7	199.988	Fatty Acyls
	125	L-Tryptophan	C11H12N2O2	[M]+	355.1	153-94-6	204.085	Indoles and derivatives
	126	Dethiobiotin	C10H18N2O3	[M]+	965.9	533-48-2	213.983	Fatty Acyls
	127	Deoxyuridine	C9H12N2O5	[M]+	815.5	951-78-0	228.196	Pyrimidine nucleosides
	128	Pantothenic acid	C9H17NO5	[M+H-H2O]+	323.9	79-83-4/20938-62-9/137-08-6	202.107	Alcohols and polyols
	129	1-Hexadecanol	C16H34O	[M+H]+	339.2	36653-82-4	243.183	Fatty Acyls
	130	Cytidine	C9H13N3O5	[M+H]+	99.7	65-46-3	244.092
	131	Porphobilinogen	C10H14N2O4	[M]+	815.9	487-90-1	226.18	Organonitrogen compounds
	132	Palmitoleic acid	C16H30O2	[M]+	880.8	373-49-9	254.248	Fatty Acyls
	133	Genistein	C15H10O5	[M+H]+	680.2	446-72-0	271.227	Isoflavonoids
	134	Stearic acid	C18H36O2	[M+H-H2O]+	821.5	57-11-4 / 646-29-7	267.172	Fatty Acyls
	135	Naringenin	C15H12O5	[M+H]+	645.4	480-41-1	273.075	Flavonoids
	136	5'-Methylthioadenosine	C11H15N5O3S	[M+H]+	348	2457-80-9	298.096	5'-deoxyribonucleosides
	137	Taxifolin	C15H12O7	[M+H]+	503	480-18-2	305.066
	138	Dehydroepiandrosterone	C19H28O2	[M]+	702	53-43-0	288.289	Steroids and steroid derivatives
	139	8,11,14-Eicosatrienoic acid	C20H34O2	[M+H-H2O]+	653.4	1783-84-2	289.248	Fatty Acyls
	140	Glutathione	C10H17N3O6S	[M+H]+	144.3	70-18-8	308.091
	141	Nicotinamide ribotide	C11H15N2O8P	[M]+	698.8	1094-61-7	334.294	Pyridine nucleotides
	142	12-Keto-tetrahydro-leukotriene B4	C20H32O4	[M]+	906.7	71160-24-2	336.31	Fatty Acyls
	143	Pregnanediol	C21H36O2	[M]+	856.6	80-92-2	320.258	Steroids and steroid derivatives
	144	Erucic acid	C22H42O2	[M]+	907.1	112-86-7	338.341	Fatty Acyls
	145	Docosahexaenoic acid	C22H32O2	[M]+	485.2	6217-54-5	328.248	Fatty Acyls
	146	Lactose	C12H22O11	[M+H-H2O]+	213.1	63-42-3	325.105	Organooxygen compounds
	147	Cellobiose	C12H22O11	[M]+	97.2	16462-44-5 / 528-50-7	342.139
	148	Aldosterone	C21H28O5	[M+H]+	844.6	52-39-1	361.222	Steroids and steroid derivatives
	149	Thyrotropin releasing hormone	C16H22N6O4	[M]+	700.6	24305-27-9	362.325	Carboxylic acids and derivatives
	150	Corticosterone	C21H30O4	[M]+	736.8	50-22-6	346.331	Steroids and steroid derivatives
	151	Riboflavin	C17H20N4O6	[M+H]+	410.3	83-88-5	377.144	Pteridines and derivatives
	152	Cholesterol	C27H46O	[M+H-H2O]+	930.7	57-88-5	369.351	Steroids and steroid derivatives
	153	Ergocalciferol	C28H44O	[M+H]+	432.1	50-14-6	397.206	Steroids and steroid derivatives
	154	Adenosine 5'-phosphate disodium	C10H12N5O7P. 2Na	[M]+	854.3	4578-31-8	391.285
	155	Allocholic acid	C24H40O5	[M]+	906.9	2464-18-8 / 81-25-4	408.368	Steroids and steroid derivatives
	156	Lanosterin	C30H50O	[M]+	774.5	79-63-0	426.321	Prenol lipids
	157	alpha-Tocopherol	C29H50O2	[M]+	493.6	59-02-9	430.242	Prenol lipids
	158	Cyanidin 3-glucoside	C21H21O11	[M]+	365.8	7084-24-4	448.854	Flavonoids
	159	Isovitexin	C21H20O10	[M]+	768.2	38953-85-4 / 29702-25-8	432.237
	160	beta-Carotene	C40H56	[M]+	890.6	7235-40-7	536.168
	161	2-Pyrrolidinone	C5H9NO	[M+H]+	317.4	616-45-5/872-50-4	100.076	Pyrrolidines
	162	5-Methyl-2-furancarboxaldehyde	C6H6O2	[M+H]+	157.1	620-02-0	111.044	Carbonyl compounds
	163	Indole	C8H7N	[M+H]+	362.5	120-72-9	118.065	Indoles and derivatives
	164	L-Threonine	C4H9NO3	[M+H]+	87.8	72-19-5	120.066	Carboxylic acids and derivatives
	165	Niacinamide	C6H6N2O	[M+H]+	143.5	98-92-0	123.056	Pyridines and derivatives
	166	Isonicotinic acid	C6H5NO2	[M+H]+	466.3	55-22-1	124.039	Pyridines and derivatives
	167	Nicotinic acid	C6H5NO2	[M+H]+	99.7	59-67-6	124.04	Pyridines and derivatives
	168	1,2,3-Trihydroxybenzene	C6H6O3	[M+H]+	172.2	87-66-1	127.037	Benzene and substituted derivatives
	169	5-Hydroxymethyl-2-furancarboxaldehyde	C6H6O3	[M+H]+	807.3	67-47-0	127.038	Carbonyl compounds
	170	Pyrrolidonecarboxylic acid	C5H7NO3	[M+H]+	246.9	4042-36-8	130.049	Carboxylic acids and derivatives
	171	Beta-Guanidinopropionic acid	C4H9N3O2	[M]+	300.6	353-09-3	131.071	Organonitrogen compounds
	172	Beta-Leucine	C6H13NO2	[M+H]+	266.6	5699-54-7	132.101	Carboxylic acids and derivatives
	173	Hypoxanthine	C5H4N4O	[M+H]+	149.7	68-94-0	137.046	Imidazopyrimidines
	174	4-Methoxybenzaldehyde	C8H8O2	[M+H]+	411.5	123-11-5	137.06	Benzene and substituted derivatives
	175	alpha-Terpinene	C10H16	[M+H]+	741.4	99-86-5	137.132	Prenol lipids
	176	Trigonelline	C7H7NO2	[M+H]+	111.5	535-83-1	138.056
	177	Kojic acid	C6H6O4	[M+H]+	235	501-30-4	143.034	Pyrans
	178	5-(2-Hydroxyethyl)-4-methylthiazole	C6H9NOS	[M+H]+	290.2	137-00-8	144.048	Azoles
	179	1-Deoxynojirimycin	C6H13NO4	[M+H]+	86.3	19130-96-2/73285-50-4	164.091	Piperidines
	180	Guanine	C5H5N5O	[M+H]+	296.1	73-40-5	152.057	Imidazopyrimidines
	181	p-Menth-1-en-4-ol	C10H18O	[M+H]+	741.4	562-74-3	155.143	Prenol lipids
	182	N-Acetylornithine	C7H14N2O3	[M+H]+	98.2	6205-08-9/2185-16-2	175.107	Carboxylic acids and derivatives
	183	beta-D-Glucosamine	C6H13NO5	[M+H-H2O]+	157.8	14257-69-3/3416-24-8	162.076	Carbohydrates and carbohydrate conjugates
	184	Caffeic acid	C9H8O4	[M+H]+	413.4	331-39-5/501-16-6	181.049	Cinnamic acids and derivatives
	185	3,4-Dihydroxymandelic acid	C8H8O5	[M+H-H2O]+	450.9	775-01-9	167.034	Phenols
	186	Carbendazim	C9H9N3O2	[M+H]+	424.6	10605-21-7	192.075	Benzimidazoles
	187	Scopoletin	C10H8O4	[M+H]+	506.4	92-61-5	193.048	Coumarins and derivatives
	188	Neocnidilide	C12H18O2	[M+H]+	694.6	4567-33-3	195.138	Lactones
	189	Indolelactic acid	C11H11NO3	[M+H-H2O]+	361.7	1821-52-9	188.07	Indoles and derivatives
	190	Antipyrine	C11H12N2O	[M]+	971	60-80-0	188.091	Azoles
	191	L-Targinine	C7H16N4O2	[M+H]+	86.4	17035-90-4/NA	189.135	Carboxylic acids and derivatives
	192	N-Acetylglutamic acid	C7H11NO5	[M+H]+	180.1	1188-37-0	190.071	Carboxylic acids and derivatives
	193	L-Dopa	C9H11NO4	[M+H]+	153.7	59-92-7	198.076	Carboxylic acids and derivatives
	194	Syringic acid	C9H10O5	[M+H-H2O]+	248.2	530-57-4	181.051	Benzene and substituted derivatives
	195	Caryophyllene alpha-oxide	C15H24O	[M+H]+	630.2	1139-30-6	221.19	Prenol lipids
	196	N-Acetyl-D-glucosamine	C8H15NO6	[M+H]+	94.8	7512-17-6	222.097	Organooxygen compounds
	197	Sinapic acid	C11H12O5	[M+H]+	496.8	530-59-6/530-59-6 7362-37-0/7362-37-0	225.076	Cinnamic acids and derivatives
	198	Methyl jasmonate	C13H20O3	[M+H-H2O]+	419.8	1211-29-6/39924-52-2	207.137	Fatty Acyls
	199	Dodecanedioic acid	C12H22O4	[M+H-H2O]+	548.7	693-23-2	213.148	Fatty Acyls
	200	Capsidiol	C15H24O2	[M+H-H2O]+	639.6	37208-05-2	219.174	Prenol lipids
	201	Metaxalone	C12H15NO3	[M]+	303.5	1665-48-1	221.102	Phenol ethers
	202	6-Hydroxymelatonin	C13H16N2O3	[M+H-H2O]+	426.1	2208-41-5	231.112	Indoles and derivatives
	203	Muramic acid	C9H17NO7	[M+H-H2O]+	94.3	1114-41-6/484-57-1	234.097	Organooxygen compounds
	204	Cimetidine	C10H16N6S	[M+H]+	270.2	51481-61-9	253.128	Azoles
	205	Uridine	C9H12N2O6	[M+H]+	186.5	58-96-8	245.076	Pyrimidine nucleosides
	206	Streptozocin	C8H15N3O7	[M]+	273.5	18883-66-4	265.092	Organooxygen compounds
	207	Stearidonic acid	C18H28O2	[M+H]+	659.6	20290-75-9	277.216	Fatty Acyls
	208	Isoprothiolane	C12H18O4S2	[M+H]+	792.3	50512-35-1	291.072	Carboxylic acids and derivatives
	209	Alpha-dimorphecolic acid	C18H32O3	[M+H-H2O]+	736.2	73543-67-6	279.231	Fatty Acyls
	210	Oleamide	C18H35NO	[M+H]+	749	301-02-0	282.279	Fatty Acyls
	211	Octadecanamide	C18H37NO	[M+H]+	927.2	124-26-5	284.295	Fatty Acyls
	212	Oxazepam	C15H11ClN2O2	[M+H]+	365.8	604-75-1	287.054	Benzodiazepines
	213	Kaempferol	C15H10O6	[M+H]+	654	520-18-3	287.054	Flavonoids
	214	N-Acetyl-a-neuraminic acid	C11H19NO9	[M+H]+	99.7	21646-00-4	310.113	Organooxygen compounds
	215	9-OxoODE	C18H30O3	[M+H]+	685.2	54232-59-6	295.227	Fatty Acyls
	216	9(S)-HPODE	C18H32O4	[M+H]+	713.6	29774-12-7	313.237	Fatty Acyls
	217	13S-hydroxyoctadecadienoic acid	C18H32O3	[M+H]+	774.9	5204-88-6/29623-28-7	297.242	Fatty Acyls
	218	3-Dehydrosphinganine	C18H37NO2	[M+H]+	830.6	16105-69-4	300.29	Organooxygen compounds
	219	Sphingosine	C18H37NO2	[M+H]+	602.3	123-78-4	300.289	Organonitrogen compounds
	220	Palmitoylethanolamide	C18H37NO2	[M+H]+	911.4	544-31-0	300.29	Carboximidic acids and derivatives
	221	Morin	C15H10O7	[M+H]+	439.9	480-16-0	303.05	Flavonoids
	222	13-L-Hydroperoxylinoleic acid	C18H32O4	[M+H]+	737.4	33964-75-9	313.237	Fatty Acyls
	223	Topiramate	C12H21NO8S	[M]+	142.1	97240-79-4	339.092	Dioxolopyrans
	224	Aesculin	C15H16O9	[M+H]+	356.6	531-75-9	341.086	Coumarins and derivatives
	225	UMP	C9H13N2O9P	[M+H]+	134	58-97-9	325.043	Pyrimidine nucleotides
	226	Kojibiose	C12H22O11	[M+H-H2O]+	245.1	2140-29-6	325.112	Fatty Acyls
	227	Prostaglandin D1	C20H34O5	[M+H-H2O]+	773.9	17968-82-0	337.234	Fatty Acyls
	228	11,12-DiHETrE	C20H34O4	[M+H]+	785.5	192461-95-3/NA	339.253	Fatty Acyls
	229	3'-AMP	C10H14N5O7P	[M+H]+	254.5	84-21-9	348.07	Ribonucleoside 3'-phosphates
	230	Alpha-Linolenoyl ethanolamide	C22H39NO2	[M+H]+	933.4	150314-34-4	350.305	Organonitrogen compounds
	231	Tangeritin	C20H20O7	[M+H]+	764.2	481-53-8	373.128	Flavonoids
	232	Colchicine	C22H25NO6	[M+H]+	594.7	64-86-8	400.164	Tropones
	233	Nobiletin	C21H22O8	[M+H]+	740	478-01-3	403.138	Flavonoids
	234	beta-Sitosterol	C29H50O	[M+H-H2O]+	907.9	83-46-5	397.379	Steroids and steroid derivatives
	235	Gamma-Tocotrienol	C28H42O2	[M]+	912.5	14101-61-2	410.317	Prenol lipids
	236	Genistin	C21H20O10	[M+H]+	438.7	529-59-9	433.112	Isoflavonoids
	237	Galactosylsphingosine	C24H47NO7	[M+H]+	525.7	2238-90-6	462.34
	238	Peonidin-3-glucoside	C22H23O11	[M+H]+	392.3	68795-37-9	463.123	Flavonoids
	239	Diosmin	C28H32O15	[M+H]+	390.4	520-27-4	609.181	Flavonoids
	240	3,4-Methylenedioxyamphetamine	C11H15NO2	[M+H]+	680	4764-17-4/42542-10-9	194.118	Benzodioxoles
	241	Dibutyl phthalate	C16H22O4	[M+H]+	848.5	84-74-2	279.159	Benzene and substituted derivatives
	242	Resveratrol	C14H12O3	[M+H]+	492.7	501-36-0	229.086	Stilbenes
	243	Citrulline	C6H13N3O3	[M+H-H2O]+	166.1	372-75-8	158.092	Carboxylic acids and derivatives
	244	(<U+00C2><U+00B1>)-Metalaxyl	C15H21NO4	[M+H]+	713.8	57837-19-1	280.154	Carboxylic acids and derivatives
	245	Aflatoxin G	C17H12O7	[M+H-H2O]+	618	1165-39-5	311.055	Coumarins and derivatives
	246	Senecionine	C18H25NO5	[M+H]+	468.4	130-01-8	336.191
	247	Sterigmatocystin	C18H12O6	[M+H]+	495.9	10048-13-2	325.071	Sterigmatocystins
	248	omega-COOH-tetranor-LTE3	C15H16Cl3N3O2	[M+H]+	749.4	67747-09-5	376.037	Phenol ethers
	249	3-Hydroxyanthranilic acid	C7H7NO3	[M]+	155.9	548-93-6	153.04	Benzene and substituted derivatives
	250	Fisetin	C15H10O6	[M+H]+	434.3	528-48-3	287.054
	251	Luteolin	C15H10O6	[M+H]+	592.5	491-70-3	287.054	Flavonoids
	252	Luteolin 7-glucoside	C21H20O11	[M+H]+	330.8	5373-11-5	449.106	Flavonoids
	253	Isoquercitrin	C21H20O12	[M+H]+	353.7	482-35-9/21637-25-2	465.103	Flavonoids
	254	N-methyl-L-glutamic Acid	C6H11NO4	[M+H-H2O]+	196.3	35989-16-3/NA	144.065	Carboxylic acids and derivatives
	255	N-Acetylmannosamine	C8H15NO6	[M+H-H2O]+	211.2	7772-94-3/3615-17-6	204.086	Organooxygen compounds
	256	Nandrolone	C18H26O2	[M]+	642.2	434-22-0	274.201	Steroids and steroid derivatives
	257	4',5,6,7-Tetramethoxyflavone	C19H18O6	[M+H]+	741.3	1168-42-9	343.117	Flavonoids
	258	L-Valine	C5H11NO2	[M+H]+	562.7	72-18-4	118.086	Carboxylic acids and derivatives
	259	Pipecolic acid	C6H11NO2	[M+H]+	167.6	535-75-1/3105-95-1	130.087	Carboxylic acids and derivatives
	260	Agmatine	C5H14N4	[M+H]+	83.9	306-60-5	131.129	Organonitrogen compounds
	261	5-Aminolevulinic acid	C5H9NO3	[M+H]+	230.4	106-60-5	132.062	Carboxylic acids and derivatives
	262	L-Asparagine	C4H8N2O3	[M+H]+	111.8	70-47-3	133.061	Carboxylic acids and derivatives
	263	Indole-3-carboxylic acid	C9H7NO2	[M+H]+	389.1	771-50-6	162.058	Indoles and derivatives
	264	1-Methyladenine	C6H7N5	[M+H]+	138.6	5142-22-3	150.077	Imidazopyrimidines
	265	Pyridoxine	C8H11NO3	[M+H]+	158.7	65-23-6	170.082	Pyridines and derivatives
	266	Tyrosine methylester	C10H13NO3	[M+H]+	326.1	1080-06-4	196.097	Carboxylic acids and derivatives
	267	Hydroxyphenyllactic acid	C9H10O4	[M+H]+	197.2	306-23-0	183.065	Phenylpropanoic acids
	268	Kynurenic acid	C10H7NO3	[M+H]+	381.5	492-27-3	190.05	Quinolines and derivatives
	269	D-Glycero-D-galacto-heptitol	C7H16O7	[M]+	414.9	527-06-0	212.091	Organooxygen compounds
	270	N-Acetylhistidine	C8H11N3O3	[M+H]+	97.7	2497-02-1	198.086	Carboxylic acids and derivatives
	271	Propionylcarnitine	C10H19NO4	[M+H]+	269.6	17298-37-2	218.139	Fatty Acyls
	272	beta-Alanyl-L-lysine	C9H19N3O3	[M]+	295.2		217.155	Peptidomimetics
	273	N-Acetyl-b-glucosaminylamine	C8H16N2O5	[M+H-H2O]+	99.2		203.102	Organooxygen compounds
	274	Dihydrozeatin	C10H15N5O	[M+H-H2O]+	434.8	23599-75-9	204.124	Imidazopyrimidines
	275	Carnosine	C9H14N4O3	[M+H-H2O]+	147.4	305-84-0	209.102	Peptidomimetics
	276	Melatonin	C13H16N2O2	[M+H]+	474.8	73-31-4/8041-44-9	233.129	Indoles and derivatives
	277	Lotaustralin	C11H19NO6	[M]+	384.1	534-67-8	261.126	Carbohydrates and carbohydrate conjugates
	278	Adenosine	C10H13N5O4	[M+H]+	257	58-61-7	268.103	Purine nucleosides
	279	Tridemorph	C19H39NO	[M+H]+	879	81412-43-3/24602-86-6/NA	298.31	Oxazinanes
	280	Chrysoeriol	C16H12O6	[M+H]+	656.3	491-71-4	301.07	Flavonoids
	281	Aminocaproic acid	C6H13NO2	[M+H]+	285.8	60-32-2 / 1319-82-0	132.101	Fatty Acyls
	282	2,6-Dimethoxyphenol	C8H10O3	[M+H]+	541	91-10-1	155.07	Phenols
	283	1,5-Naphthalenediamine	C10H10N2	[M]+	417.4	2243-62-1	158.082	Extractables/Leachables; Textile Chemicals/Auxiliary/Dyes; Industrial Chemicals
	284	Nootkatone	C15H22O	[M+H]+	665.3	4674-50-4	219.174	Prenol lipids
	285	N-Acetyl-D-galactosamine	C8H15NO6	[M+H-H2O]+	389.1	c("14215-68-0", "1811-31-0")	204.085	Endogenous Metabolites
	286	Zerumbone	C15H22O	[M+H]+	842.2	471-05-6	219.174	Prenol lipids
	287	(5-L-Glutamyl)-L-glutamate	C10H16N2O7	[M+H]+	136.6	1116-22-9	277.103	Carboxylic acids and derivatives
	288	12,13-DHOME	C18H34O4	[M+H]+	736.3		315.253	Fatty Acyls
	289	Buprofezin	C16H23N3OS	[M+H]+	825.1	c("69327-76-0", "953030-84-7")	306.163	Pesticides/Herbicides
	290	(-)-Epigallocatechin	C15H14O7	[M+H]+	395.3	970-74-1	307.081	Flavonoids
	291	Tebuconazole	C16H22ClN3O	[M+H]+	780.6	107534-96-3	308.152	Pesticides/Herbicides
	292	Oleoylethanolamide	C20H39NO2	[M+H-H2O]+	855.6	111-58-0	308.295	Organonitrogen compounds
	293	11alpha,17beta-Dihydroxy-17-methylandrost-4-en-3-one	C20H30O3	[M]+	466.9	1807-02-9	318.227
	294	Pyraclostrobin	C19H18ClN3O4	[M+H]+	818.7	175013-18-0	388.105	Pesticides/Herbicides
	295	Afzelin	C21H20O10	[M+H]+	415.1	482-39-3	433.114
	296	Melezitose	C18H32O16	[M+H-H2O]+	94.3	597-12-6	487.166	Organooxygen compounds
	297	Apigenin 7-O-neohesperidoside	C27H30O14	[M+H]+	411.8	17306-46-6	579.173	Endogenous Metabolites; Natural Products/Medicines
	298	2-Methyl-3-oxopropanoic acid	C4H6O3	[M]+	941.3	6236-08-4	102.034	Organooxygen compounds
	299	2-Hydroxybutyric acid	C4H8O3	[M]+	144.8	600-15-7 / 3347-90-8	104.053	Hydroxy acids and derivatives
	300	gamma-Aminobutyric acid	C4H9NO2	[M+H]+	122.9	56-12-2	104.071	Carboxylic acids and derivatives
	301	Epsilon-caprolactam	C6H11NO	[M+H]+	266.7	105-60-2	114.091	Lactams
	302	5,6-Dihydro-5-fluorouracil	C4H5FN2O2	[M+H]+	144.8	696-06-0	133.032	Diazines
	303	Glutarate semialdehyde	C5H8O3	[M+H]+	92.3	5746-02-1	117.055	Fatty Acyls
	304	1-Deoxy-D-xylulose	C5H10O4	[M+H-H2O]+	472.2	60299-43-6 / NA	117.055	Organooxygen compounds
	305	Dihydrothymine	C5H8N2O2	[M]+	442.3	696-04-8	128.071	Diazines
	306	Pyrroline hydroxycarboxylic acid	C5H7NO3	[M+H]+	566.2	22573-88-2	130.051	Carboxylic acids and derivatives
	307	Adipate semialdehyde	C6H10O3	[M]+	916.6	928-81-4	130.051	Fatty Acyls
	308	3-Methyl-2-oxovaleric acid	C6H10O3	[M]+	470.5	1460-34-0	130.065	Keto acids and derivatives
	309	N-Carbamoylputrescine	C5H13N3O	[M+H]+	877.3	6851-51-0	132.101	Carboximidic acids and derivatives
	310	4-Hydroxyphenylacetaldehyde	C8H8O2	[M]+	290.4	7339-87-9	136.062	Benzene and substituted derivatives
	311	(3S,5S)-Carbapenam-3-carboxylic acid	C7H9NO3	[M+H]+	698.5		156.065
	312	trans-trans-Muconic acid	C6H6O4	[M+H]+	168.6	3588-17-8 / 505-70-4 / 1119-72-8	143.033	Fatty Acyls
	313	2-Naphthol	C10H8O	[M]+	988.9	135-19-3	144.065	Naphthalenes
	314	2-Keto-glutaramic acid	C5H7NO4	[M]+	131.8	18465-19-5	145.048	Keto acids and derivatives
	315	O-Ureido-L-serine	C4H9N3O4	[M+H]+	73.7		164.068
	316	4-Guanidinobutanoic acid	C5H11N3O2	[M+H]+	141	463-00-3	146.092	Carboxylic acids and derivatives
	317	Methyloxaloacetate	C5H6O5	[M+H]+	151.9		147.028
	318	Phosphoglycolic acid	C2H5O6P	[M+H]+	978.2	13147-57-4	156.99	Organic phosphoric acids and derivatives
	319	(1R,6S)-6-Amino-5-oxocyclohex-2-ene-1-carboxylate	C7H9NO3	[M+H]+	541.4		156.065
	320	Indoleacetic acid	C10H9NO2	[M]+	200.3	87-51-4	175.06	Indoles and derivatives
	321	4-Hydroxycoumarin	C9H6O3	[M+H]+	626.7	1076-38-6	163.04
	322	2-Hydroxycinnamic acid	C9H8O3	[M+H]+	275.4	583-17-5 / 614-60-8	165.056	Cinnamic acids and derivatives
	323	D-Altritol	C6H14O6	[M+H]+	306.8		183.083
	324	L-Methionine S-oxide	C5H11NO3S	[M+H]+	89.8	3226-65-1	166.053
	325	Nalpha-Methylhistidine	C7H11N3O2	[M+H]+	443.1	24886-03-1	170.096
	326	7-Aminomethyl-7-carbaguanine	C7H9N5O	[M+H]+	243.1		180.086	Pyrrolopyrimidines
	327	(1S,2R,4S)-(-)-Bornyl acetate	C12H20O2	[M+H-H2O]+	741.3	5655-61-8	179.143
	328	Phosphohydroxypyruvic acid	C3H5O7P	[M+H]+	751.9	3913-50-6	184.987	Organooxygen compounds
	329	(2S,4S)-4-Hydroxy-2,3,4,5-tetrahydrodipicolinate	C7H9NO5	[M]+	321.6		187.06
	330	5-Guanidino-3-methyl-2-oxopentanoate	C7H13N3O3	[M]+	154.2		187.107
	331	2-trans,6-trans-Farnesal	C15H24O	[M+H]+	565.8	502-67-0 / 19317-11-4	221.189	Prenol lipids
	332	O-Acetylcarnitine	C9H18NO4	[M+H]+	127.1	5080-50-2	204.122
	333	Prephenate	C10H10O6	[M]+	803.1	126-49-8	226.069	Keto acids and derivatives
	334	(+)-7-Isojasmonic acid	C12H18O3	[M+H]+	694.9	62653-85-4	211.133
	335	N2-Succinyl-L-glutamic acid 5-semialdehyde	C9H13NO6	[M+H]+	179.3		232.082	Carboxylic acids and derivatives
	336	Pyrimidodiazepine	C9H11N5O2	[M]+	317.2		221.092
	337	Cerulenin	C12H17NO3	[M+H]+	249.2	17397-89-6	224.128	Epoxides
	338	N-Acetyl-L-2-amino-6-oxopimelate	C9H13NO6	[M]+	142.2		231.097
	339	Butyryl-L-carnitine	C11H21NO4	[M+H]+	342.3	25576-40-3	232.154
	340	Confertifolin	C15H22O2	[M+H]+	829.1	1811-23-0	235.169
	341	Nicotinamide riboside	C11H15N2O5	[M]+	133.5	1341-23-7	255.097	Organooxygen compounds
	342	Nicotinate D-ribonucleoside	C11H14NO6	[M]+	140.1		256.081	Organooxygen compounds
	343	Glycerophosphocholine	C8H21NO6P	[M]+	109.3	28319-77-9	258.109	Glycerophospholipids
	344	Linatine	C10H17N3O5	[M]+	164.9	10139-06-7	259.129	Carboxylic acids and derivatives
	345	16-Oxopalmitate	C16H30O3	[M+H-H2O]+	581.6		253.216
	346	4-Hydroxycinnamoylagmatine	C14H20N4O2	[M]+	254.6	7295-86-5	276.144	Cinnamic acids and derivatives
	347	Parthenin	C15H18O4	[M+H]+	509.8	508-59-8	263.128
	348	Subaphylline	C14H20N2O3	[M+H]+	379.6	501-13-3	265.154	Cinnamic acids and derivatives
	349	Xanthoxic acid	C15H22O4	[M+H]+	619.3		267.159
	350	1-(3,4-Dihydroxyphenyl)-5-hydroxy-3-decanone	C16H24O4	[M+H]+	323.7		281.149
	351	4-Hydroxyphenylacetylglutamic acid	C13H15NO6	[M]+	126.7	1029120-37-3	281.086
	352	(R,S)-Coclaurine	C17H19NO3	[M]+	619.3	486-39-5	285.169
	353	9(S)-HPOT	C18H30O4	[M+H]+	691.1	111004-08-1	311.222
	354	Aspartame	C14H18N2O5	[M+H]+	367.3	22839-47-0	295.128	Carboxylic acids and derivatives
	355	cis-9,10-Epoxystearic acid	C18H34O3	[M+H]+	758.8	2443-39-2 / 24560-98-3	299.258
	356	Neoabietic acid	C20H30O2	[M]+	772.4	471-77-2	302.232
	357	Nicotianamine	C12H21N3O6	[M+H]+	303.4	34441-14-0	304.15
	358	N-Acetylneuraminic acid	C11H19NO9	[M+H]+	91.8	131-48-6	310.113	Organooxygen compounds
	359	2,3-Dinor-8-iso prostaglandin F2alpha	C18H30O5	[M+H-H2O]+	679.1	221664-05-7	309.206
	360	Gibberellin A7	C19H22O5	[M]+	136.4	510-75-8	330.139
	361	Geranyl diphosphate	C10H20O7P2	[M]+	240.6	763-10-0	314.092
	362	5alpha-Dihydrodeoxycorticosterone	C21H32O3	[M+H]+	689.1	298-36-2	333.238	Steroids and steroid derivatives
	363	9,10-Dihydroxystearate	C18H36O4	[M+H]+	758.8		317.268
	364	2'-Deamino-2'-hydroxyparomamine	C12H24N2O8	[M]+	317.5		324.155
	365	(S)-Norlaudanine	C19H23NO4	[M+H]+	100.7		330.138
	366	Isocorypalmine	C20H23NO4	[M]+	518.8	483-34-1	341.138
	367	Lariciresinol	C20H24O6	[M+H]+	486.1	27003-73-2 / 83327-19-9	361.163
	368	Misoprostol	C21H36O5	[M+H-H2O]+	878.6	59122-46-2	351.253
	369	Penicillin N	C14H21N3O6S	[M+H]+	243.9	525-94-0	360.149
	370	24-Methylenecholesterol	C28H46O	[M+H-H2O]+	784.5	474-63-5	381.347	Steroids and steroid derivatives
	371	(-)-5'-Demethylyatein	C21H22O7	[M+H]+	620.5		387.144
	372	4-Methylamino-4-de(dimethylamino)anhydrotetracycline	C21H20N2O7	[M+H]+	355.6		413.141
	373	Avenasterol	C29H48O	[M]+	889.9	481-14-1	412.342	Steroids and steroid derivatives
	374	HC-toxin	C21H32N4O6	[M+H]+	462.6	83209-65-8	437.238
	375	Alpha-Tocotrienol	C29H44O2	[M+H]+	863.2	1721-51-3 / 58864-81-6	425.304	Prenol lipids
	376	4a-Carboxy-4b-methyl-5a-cholesta-8,24-dien-3b-ol	C29H46O3	[M]+	872.7		442.353	Prenol lipids
	377	2',3,4,4',6'-Peptahydroxychalcone 4'-O-glucoside	C21H22O11	[M+H]+	501.9		451.121
	378	Mycothiol	C17H30N2O12S	[M+H-H2O]+	343.1	192126-76-4	469.133
	379	6-O-Methyldeacetylisoipecoside	C26H35NO11	[M+H]+	488.4		538.226
	380	Cyanidin 3-rutinoside	C27H31O15	[M]+	366.5	28338-59-2	595.163	Flavonoids
	381	Cyanin	C27H31O16	[M]+	333.4	20905-74-2 / 2611-67-8	611.167
	382	Succinic acid semialdehyde	C4H6O3	[M-H]-	857.6	692-29-5	101.024	Carboxylic acids and derivatives
	383	Oxaloglutarate	C7H8O7	[M-H]-	79.1		203.02	Carboxylic acids and derivatives
	384	N-D-Ribosylpurine	C10H12N4O4	[M-H]-	256.9	550-33-4/9030-21-1	251.077	Azacyclic compounds
	385	Inosine	C10H12N4O5	[M-H]-	136.7	58-63-9	267.072	Azacyclic compounds
	386	Isopentenyl adenosine	C15H21N5O4	[M-H]-	438.2	7724-76-7	334.151	Azacyclic compounds
	387	3,4-Dihydroxyphthalate	C8H6O6	[M-H]-	156	82784-82-5	197.009	Benzene and substituted derivatives
	388	4,5-Dihydroxyphthalate	C8H6O6	[M-H]-	245.9	63958-66-7	197.009	Benzene and substituted derivatives
	389	2-O-(alpha-D-Mannosyl)-D-glycerate	C9H16O9	[M-H]-	106.5		267.072	Carboxylic acids and derivatives
	390	Melibiitol	C12H24O11	[M-H]-	158	497-83-6	343.125	Fatty Acyls
	391	5-Keto-D-gluconate	C6H10O7	[M-H]-	759.2	3470-36-8	193.034	Carboxylic acids and derivatives
	392	Luteolin 7-O-glucuronide	C21H18O12	[M-H]-	348.7	29741-10-4	461.072	Benzene and substituted derivatives
	393	Cyanidin 3-O-(6-O-malonyl-beta-D-glucoside)	C24H23O14	[M]-	350.6	171828-62-9	535.109	Benzene and substituted derivatives
	394	2-alpha-D-Glucosyl-D-glucose	C12H22O11	[M-H2O-H]-	969.4		323.097
	395	4-O-beta-D-Mannopyranosyl-D-glucopyranose	C12H22O11	[M-H2O-H]-	829.2		323.097
	396	Oleuropein	C25H32O13	[M-H2O-H]-	99.6	32619-42-4	521.171	Benzene and substituted derivatives
	397	D-Maltose	C12H22O11	[M-H]-	484.3	69-79-4	341.105	Organooxygen compounds
	398	Laminaribiose	C12H22O11	[M-H2O-H]-	883.7	34980-39-7	323.1	Organooxygen compounds
	399	GDP-glucose	C16H25N5O16P2	[M]-	449.1	5750-57-2	605.09	Azacyclic compounds
	400	Indole-3-acetyl-beta-1-D-glucoside	C16H19NO7	[M]-	203.4	19817-95-9	337.113	Azacyclic compounds
	401	Kaempferol 3-O-beta-D-glucosyl-(1->2)-beta-D-glucoside	C27H30O16	[M-H]-	350.4	19895-95-5	609.143	Benzene and substituted derivatives
	402	Scolymoside	C27H30O15	[M-H]-	384.1	25694-72-8	593.149	Benzene and substituted derivatives
	403	5'-Oxoinosine	C10H10N4O5	[M-H]-	101.3		265.057	Azacyclic compounds
	404	9-Riburonosylhypoxanthine	C10H10N4O6	[M-H]-	102.7		281.051	Azacyclic compounds
	405	3'-Ketolactose	C12H20O11	[M]-	173.7	15990-62-2	340.103	Organic oxides
	406	Dhurrin	C14H17NO7	[M]-	134.6	499-20-7	311.098	Benzene and substituted derivatives
	407	(+)-Gallocatechin	C15H14O7	[M-H2O-H]-	503.5	970-73-0	287.056	Benzene and substituted derivatives
	408	D-Iditol	C6H14O6	[M-H]-	372	25878-23-3	181.069	Organooxygen compounds
	409	D-Xylono-1,4-lactone	C5H8O5	[M-H]-	556.8		147.03
	410	2-Dehydro-L-idonate	C6H10O7	[M-H]-	941.9	526-98-7/342385-52-8	193.034	Carboxylic acids and derivatives
	411	2-Dehydro-3-deoxy-D-glucarate	C6H8O7	[M-H]-	178.6		191.02	Carboxylic acids and derivatives
	412	Homoeriodictyol	C16H14O6	[M-H]-	567.6	446-71-9	301.072	Benzene and substituted derivatives
	413	D-2,3-Diketo 4-deoxy-epi-inositol	C6H8O5	[M-H]-	287.3		159.03	Organic oxides
	414	D-Galacturonate	C6H10O7	[M-H]-	889.8	685-73-4/6294-16-2	193.037	Carboxylic acids and derivatives
	415	L-Galactono-1,5-lactone	C6H10O6	[M-H]-	596.8		177.04
	416	2-Dehydro-3-deoxy-L-fuconate	C6H10O5	[M-H2O-H]-	257.4		143.034	Carboxylic acids and derivatives
	417	D-Galacturonolactone	C6H8O6	[M]-	166.5		176.028
	418	Digalacturonate	C12H18O13	[M-H2O-H]-	118	5894-59-7	351.057	Organooxygen compounds
	419	Methyl-2-alpha-L-fucopyranosyl-beta-D-galactoside	C13H24O10	[M-H]-	289.2		339.129	Organooxygen compounds
	420	L-Xylonate	C5H10O6	[M-H2O-H]-	390.1		147.03	Carboxylic acids and derivatives
	421	Galactosylglycerol	C9H18O8	[M-H]-	220.8	16232-91-0	253.093	Glycerolipids
	422	D-Erythrulose	C4H8O4	[M-H]-	106.9	496-55-9	119.034	Organic oxides
	423	alpha-D-Mannoheptulopyranose	C7H14O7	[M-H]-	886.7	654-29-5	209.066	Organooxygen compounds
	424	Ethylmethylacetic acid	C5H10O2	[M-H]-	669.9	116-53-0	101.024	Fatty Acyls
	425	Caproic acid	C6H12O2	[M-H]-	846.5	142-62-1 / 151-33-7	114.935	Fatty Acyls
	426	Fumaric acid	C4H4O4	[M-H]-	79	110-17-8	115.004	Carboxylic acids and derivatives
	427	5-Aminopentanoic acid	C5H11NO2	[M]-	921.3	660-88-8	116.928	Carboxylic acids and derivatives
	428	Methylmalonic acid	C4H6O4	[M-H]-	870.5	516-05-2	117.018	Carboxylic acids and derivatives
	429	Succinic acid	C4H6O4	[M-H]-	142.6	110-15-6	117.054	Carboxylic acids and derivatives
	430	L-Homoserine	C4H9NO3	[M-H]-	921.1	672-15-1 / 1927-25-9	117.928	Carboxylic acids and derivatives
	431	3-Methylthiopropionic acid	C4H8O2S	[M-H]-	910.9	646-01-5	119.035	Fatty Acyls
	432	Phenylethylamine	C8H11N	[M]-	463.8	64-04-0	121.029	Benzene and substituted derivatives
	433	Taurine	C2H7NO3S	[M-H]-	586.9	107-35-7	124.039	Organic sulfonic acids and derivatives
	434	Caprylic acid	C8H16O2	[M-H2O-H]-	120.7	124-07-2	124.991	Fatty Acyls
	435	Oxoglutaric acid	C5H6O5	[M-H]-	80	328-50-7 / 64-15-3	145.014	Keto acids and derivatives
	436	Pyroglutamic acid	C5H7NO3	[M-H]-	104.8	98-79-3	128.035	Carboxylic acids and derivatives
	437	L-Arabinose	C5H10O5	[M-H]-	772.9	5328-37-0/147-81-9/87-72-9	149.046	Organooxygen compounds
	438	D-Ribose	C5H10O5	[M-H]-	373.6	613-83-2 / 50-69-1	149.046	Organooxygen compounds
	439	D-Xylose	C5H10O5	[M-H]-	158.7	58-86-6	149.045	Organooxygen compounds
	440	L-Aspartic acid	C4H7NO4	[M-H]-	81.6	56-84-8	132.03	Carboxylic acids and derivatives
	441	L-Malic acid	C4H6O5	[M-H]-	78.7	97-67-6 / 6915-15-7	133.013	Hydroxy acids and derivatives
	442	D-Arabitol	C5H12O5	[M-H]-	657.3	488-82-4	151.061	Organooxygen compounds
	443	D-Xylitol	C5H12O5	[M-H]-	669.8	87-99-0	151.06	Organooxygen compounds
	444	Ribitol	C5H12O5	[M-H]-	599.9	488-81-3	151.062	Organooxygen compounds
	445	Phenyl acetate	C8H8O2	[M-H]-	836.9	122-79-2	134.895
	446	L-Histidine	C6H9N3O2	[M-H]-	92	71-00-1	154.062	Carboxylic acids and derivatives
	447	Salicylic acid	C7H6O3	[M-H]-	230.8	69-72-7	137.025	Benzene and substituted derivatives
	448	Oxoadipic acid	C6H8O5	[M-H2O-H]-	909.5	3184-35-8	141.019	Keto acids and derivatives
	449	L-Fucose	C6H12O5	[M-H]-	902.3	2438-80-4 / 3615-41-6 73-34-7 / 3615-41-6	163.06	Organooxygen compounds
	450	L-Glutamine	C5H10N2O3	[M-H]-	86.4	56-85-9	145.062	Carboxylic acids and derivatives
	451	L-Glutamic acid	C5H9NO4	[M-H]-	81.1	56-86-0	146.046	Carboxylic acids and derivatives
	452	Gentisic acid	C7H6O4	[M-H]-	412.9	490-79-9	153.019	Benzene and substituted derivatives
	453	2-Pyrocatechuic acid	C7H6O4	[M-H]-	337.5	303-38-8	153.02	Benzene and substituted derivatives
	454	Dehydroascorbate	C6H6O6	[M-H]-	113	490-83-5	173.01
	455	3-Indoleacetonitrile	C10H8N2	[M]-	987.4	771-51-7	156.066	Indoles and derivatives
	456	4,5-Dihydroorotic acid	C5H6N2O4	[M-H]-	89.1	155-54-4 / 5988-19-2	157.025	Carboxylic acids and derivatives
	457	D-Fructose	C6H12O6	[M-H]-	244	57-48-7	179.054
	458	D-Mannose	C6H12O6	[M]-	145.7	3458-28-4 / 3458-28-4 31103-86-3 / 530-26-7	180.068	Organooxygen compounds
	459	Mannitol	C6H14O6	[M-H]-	202.7	69-65-8	181.069	Organooxygen compounds
	460	L-Phenylalanine	C9H11NO2	[M]-	251	673-06-3	165.02
	461	Homogentisic acid	C8H8O4	[M-H]-	336.7	451-13-8	167.036	Benzene and substituted derivatives
	462	3,4-Dihydroxyphenylacetate	C8H8O4	[M-H]-	598.8	102-32-9	167.036	Phenols
	463	N-Acetylleucine	C8H15NO3	[M-H]-	309.8	1188-21-2	172.098	Carboxylic acids and derivatives
	464	Citric acid	C6H8O7	[M-H]-	75.4	77-92-9 / 126-44-3	190.949	Carboxylic acids and derivatives
	465	Suberic acid	C8H14O4	[M-H]-	167.8	505-48-6	173.082	Fatty Acyls
	466	Ascorbate	C6H8O6	[M-H]-	116.6	50-81-7	174.956
	467	Methyl beta-D-galactoside	C7H14O6	[M-H]-	139.6	1824-94-8	193.072
	468	Gluconolactone	C6H10O6	[M-H]-	158.3	90-80-2	177.04	Organooxygen compounds
	469	Gluconic acid	C6H12O7	[M-H]-	93.8	526-95-4	195.05	Organooxygen compounds
	470	Alpha-D-Glucose	C6H12O6	[M-H]-	273.8	492-62-6	179.054	Organooxygen compounds
	471	D-Galactose	C6H12O6	[M-H]-	112.1	59-23-4 10257-28-0 / 10257-28-0 / 59-23-4	179.054
	472	Sorbitol	C6H14O6	[M-H]-	92.5	50-70-4	181.006	Organooxygen compounds
	473	Azelaic acid	C9H16O4	[M-H]-	349.7	123-99-9	187.098	Fatty Acyls
	474	10-Hydroxydecanoic acid	C10H20O3	[M-H]-	544.5	1679-53-4	187.134
	475	Diaminopimelic acid	C7H14N2O4	[M]-	294.3	583-93-7 / 14289-34-0 / NA	190.08	Carboxylic acids and derivatives
	476	D-Glucuronic Acid	C6H10O7	[M]-	81.1	655612-3	194.039
	477	N-Acetyl-L-phenylalanine	C11H13NO3	[M]-	348.1	2018-61-3	207.087	Carboxylic acids and derivatives
	478	Galactaric acid	C6H10O8	[M-H]-	77.6	526-99-8	209.03	Organooxygen compounds
	479	12-Hydroxydodecanoic acid	C12H24O3	[M-H]-	942.5	505-95-3	215.01	Hydroxy acids and derivatives
	480	Thymidine	C10H14N2O5	[M]-	534.2	50-89-5	242.176	Pyrimidine nucleosides
	481	gamma-Glutamylcysteine	C8H14N2O5S	[M]-	849.5	636-58-8	250.145	Carboxylic acids and derivatives
	482	Palmitic acid	C16H32O2	[M-H]-	822.5	57-10-3	255.072	Fatty Acyls
	483	Guanosine	C10H13N5O5	[M]-	836	118-00-3	283.264	Purine nucleosides
	484	Biochanin A	C16H12O5	[M-H]-	847.5	491-80-5	283.17	Isoflavonoids
	485	Alpha-Linolenic acid	C18H30O2	[M-H]-	886.2	463-40-1	277.217	Fatty Acyls
	486	Catechin	C15H14O6	[M-H]-	426.8	154-23-4	289.072	Flavonoids
	487	Quercetin	C15H10O7	[M-H]-	593.2	117-39-5	301.035	Flavonoids
	488	Dihydromyricetin	C15H12O8	[M-H]-	339.8	27200-12-0	319.046
	489	Sphinganine	C18H39NO2	[M]-	836.7	764-22-7	301.238	Organonitrogen compounds
	490	Ribose 1,5-bisphosphate	C5H12O11P2	[M-H]-	739.2	14689-84-0	309.174	Organooxygen compounds
	491	Sucrose	C12H22O11	[M-H]-	285.9	57-50-1	341.105	Organooxygen compounds
	492	Melibiose	C12H22O11	[M-H]-	134.2	585-99-9 / 17296-19-4	341.108	Organooxygen compounds
	493	Fructose 1,6-bisphosphate	C6H14O12P2	[M-H]-	769.7	488-69-7	339.199	Organooxygen compounds
	494	Daidzin	C21H20O9	[M-H2O-H]-	756	552-66-9	397.226	Isoflavonoids
	495	Folic acid	C19H19N7O6	[M]-	759.6	59-30-3	441.253	Carboxylic acids and derivatives
	496	L-Erythrulose	C4H8O4	[M-H]-	93.4	533-50-6/496-55-9	119.035	Organooxygen compounds
	497	1,3-Benzenediol	C6H6O2	[M-H]-	180.1	108-46-3	109.029	Benzene and substituted derivatives
	498	Itaconic acid	C5H6O4	[M-H]-	244.8	97-65-4/2964-00-3	129.019	Fatty Acyls
	499	Citraconic acid	C5H6O4	[M-H]-	621.3	498-23-7	129.018	Fatty Acyls
	500	2-Oxovaleric acid	C5H8O3	[M-H]-	160.8	1821-02-9	115.04	Keto acids and derivatives
	501	Adipic acid	C6H10O4	[M-H]-	578.2	124-04-9	145.052	Fatty Acyls
	502	L-2-Hydroxyglutaric acid	C5H8O5	[M-H2O-H]-	824.9	13095-48-2	129.018	Fatty Acyls
	503	L-Ribulose	C5H10O5	[M-H]-	330.7	2042-27-5/551-84-8	149.046	Organooxygen compounds
	504	L-Arabitol	C5H12O5	[M-H]-	738	7643-75-6	151.062	Organooxygen compounds
	505	Adenine	C5H5N5	[M-H]-	247.2	73-24-5	134.047	Imidazopyrimidines
	506	3-Hydroxypicolinic acid	C6H5NO3	[M-H]-	575.3	874-24-8	138.019	Pyridines and derivatives
	507	Aminoadipic acid	C6H11NO4	[M-H2O-H]-	125.7	542-32-5/1118-90-7	142.051	Carboxylic acids and derivatives
	508	Protocatechuic acid	C7H6O4	[M-H]-	194.1	99-50-3	153.019	Benzene and substituted derivatives
	509	2-Isopropylmalic acid	C7H12O5	[M-H]-	207.7	3237-44-3	175.061	Fatty Acyls
	510	3-Hydroxyvalproic acid	C8H16O3	[M-H]-	429.5	58888-84-9	159.103	Fatty Acyls
	511	L-Iditol	C6H14O6	[M-H]-	287.6	488-45-9	181.069	Organooxygen compounds
	512	Gallic acid	C7H6O5	[M-H]-	146	149-91-7	169.014	Benzene and substituted derivatives
	513	Isocitric acid	C6H8O7	[M-H]-	743.3	320-77-4	191.018	Carboxylic acids and derivatives
	514	Shikimic acid	C7H10O5	[M-H]-	319.7	138-59-0	173.046	Organooxygen compounds
	515	Aesculetin	C9H6O4	[M]-	458.2	305-01-1	178.023	Coumarins and derivatives
	516	L-Gulose	C6H12O6	[M]-	357.9	6027-89-0	180.06	Organooxygen compounds
	517	Galactitol	C6H14O6	[M-H]-	157	608-66-2	181.069	Organooxygen compounds
	518	Clavulanate	C8H9NO5	[M-H]-	175.9	58001-44-8	198.041	Carboxylic acids and derivatives
	519	3,3',4'5-Tetrahydroxystilbene	C14H12O4	[M-H]-	511.7	10083-24-6	243.066	Stilbenes
	520	Deoxyinosine	C10H12N4O4	[M-H]-	577.5	890-38-0	251.076	Purine nucleosides
	521	Mannose 6-phosphate	C6H13O9P	[M-H]-	78.8	3672-15-9/NA	259.023	Organooxygen compounds
	522	Phloretin	C15H14O5	[M-H]-	633.2	60-82-2	273.077	Linear 1,3-diarylpropanoids
	523	Bovinic acid	C18H32O2	[M]-	929.2	2540-56-9	280.236	Fatty Acyls
	524	9,10-Epoxyoctadecenoic acid	C18H32O3	[M-H]-	779		295.228	Fatty Acyls
	525	Isorhamnetin	C16H12O7	[M-H]-	572.6	480-19-3	315.051	Flavonoids
	526	Myricetin	C15H10O8	[M-H]-	402.1	529-44-2	317.031	Flavonoids
	527	9,10-DHOME	C18H34O4	[M-H]-	716.3	263399-34-4	313.238	Fatty Acyls
	528	Trehalose	C12H22O11	[M-H]-	171	99-20-7	341.107	Organooxygen compounds
	529	11-Dehydrocorticosterone	C21H28O4	[M-H2O-H]-	753.2	72-23-1	325.185	Steroids and steroid derivatives
	530	(<U+00C2><U+00B1>)-Fenarimol	C17H12Cl2N2O	[M-H]-	374.1	60168-88-9	329.03	Benzene and substituted derivatives
	531	IMP	C10H13N4O8P	[M-H]-	439.8	131-99-7	347.041	Purine nucleotides
	532	Docosapentaenoic acid (22n-3)	C22H34O2	[M-H]-	472.5	24880-45-3	329.252	Fatty Acyls
	533	Chlorogenic acid	C16H18O9	[M-H]-	319.7	327-97-9/327-97-9 202650-88-2	353.087	Organooxygen compounds
	534	Neolinustatin	C17H29NO11	[M]-	285.4	72229-42-6	423.186	Carbohydrates and carbohydrate conjugates
	535	Phlorizin	C21H24O10	[M-H]-	516.5	60-81-1	435.128	Flavonoids
	536	Cholesterol sulfate	C27H46O4S	[M-H]-	829.6	1256-86-6	465.302	Steroids and steroid derivatives
	537	1-Kestose	C18H32O16	[M-H]-	140.1	470-69-9	503.16	Organooxygen compounds
	538	1,5-Dicaffeoylquinic acid	C25H24O12	[M-H]-	405.6	30964-13-7	515.117	Alcohols and polyols
	539	Rutin	C27H30O16	[M-H]-	435.5	153-18-4	609.143	Flavonoids
	540	Hydroquinone	C6H6O2	[M-H]-	449	123-31-9	109.029	Phenols
	541	Gulonic acid	C6H12O7	[M-H2O-H]-	419.1	20246-53-1/526-97-6	177.04	Hydroxy acids and derivatives
	542	Multinoside A	C27H30O16	[M-H]-	331.7	59262-54-3	609.143	Flavonoids
	543	Maltol	C6H6O3	[M-H]-	906.8	118-71-8	125.024	Pyrans
	544	Citramalic acid	C5H8O5	[M-H]-	93.9	597-44-4/2306-22-1	147.029	Fatty Acyls
	545	Ketoleucine	C6H10O3	[M-H]-	293.8	816-66-0	129.056	Keto acids and derivatives
	546	1,5-Anhydrosorbitol	C6H12O5	[M-H2O-H]-	587.6	154-58-5	145.052	Organooxygen compounds
	547	4-Hydroxyphenyl-2-propionic acid	C9H10O3	[M-H]-	400.5	938-96-5	165.056	Phenylpropanoic acids
	548	2(3H)-Benzothiazolethione	C7H5NS2	[M-H]-	905.1	149-30-4	165.979	Benzothiazoles
	549	D-Glucose	C6H12O6	[M-H]-	421.4	50-99-7/50-99-7 2280-44-6/2280-44-6	179.054	Organooxygen compounds
	550	Bergapten	C12H8O4	[M-H]-	925.8	484-20-8	215.033	Coumarins and derivatives
	551	4-Methylumbelliferyl acetate	C12H10O4	[M-H]-	836.7	2747-05-9	217.048	Coumarins and derivatives
	552	Arbutin	C12H16O7	[M-H]-	215.4	497-76-7	271.082	Organooxygen compounds
	553	Chalconaringenin	C15H12O5	[M]-	636.6	5071-40-9/25515-46-2/73692-50-9	272.064	Linear 1,3-diarylpropanoids
	554	Tricetin	C15H10O7	[M-H]-	301	520-31-0/1621-84-7	301.035	Flavonoids
	555	Coniferin	C16H22O8	[M-H]-	420	531-29-3	341.125	Carbohydrates and carbohydrate conjugates
	556	trans-Piceid	C20H22O8	[M-H]-	492.8	27208-80-6/NA	389.123	Stilbenes
	557	Hyperin	C21H20O12	[M-H]-	331.6	482-36-0	463.088	Flavonoids
	558	(E)-Glutaconate	C5H6O4	[M-H]-	718.2	628-48-8	129.018	Carboxylic acids and derivatives
	559	2-Furoate	C5H4O3	[M-H]-	108.7	88-14-2	111.009	Furans
	560	Picolinic acid	C6H5NO2	[M-H]-	510.5	98-98-6	122.024	Pyridines and derivatives
	561	Mesaconate	C5H6O4	[M]-	120.9	498-24-8	130.023	Endogenous Metabolites; Industrial Chemicals
	562	Galacturonic acid	C6H10O7	[M-H2O-H]-	166.7	14982-50-4	175.025	Organooxygen compounds
	563	D-(+)-Glucose	C6H12O6	[M]-	419.3		180.06	Endogenous Metabolites; Excipients/Additives/Colorants
	564	Quinate	C7H12O6	[M-H]-	146	77-95-2	191.057	Organooxygen compounds
	565	beta-D-Glucopyranuronic acid	C6H10O7	[M]-	324.6		194.046	Endogenous Metabolites
	566	Neochlorogenic acid	C16H18O9	[M-H]-	32.4	02650-88-2	353.086
	567	Astilbin	C21H22O11	[M-H]-	493.8	29838-67-3	449.107	Flavonoids

## Sheet: Supplementary Table 2
	Supplementary Table 2. Differentially accumulating metabolites between F(S-P1) and F(S).
	No.	Compounds	KEGG ID	Peak aera						P.value (< 0.05)	VIP (> 1)	Type
				F(S-P1)-1	F(S-P1)-2	F(S-P1)-3	F(S)-1	F(S)-2	F(S)-3
	1	2-Pyrrolidinone	C11118	2.14904e+07	2.11082e+07	2.01415e+07	2.36962e+07	2.45328e+07	2.54558e+07	0.00474483	1.65141	Down
	2	Isovaleric acid	C08262	6.28325e+07	5.57391e+07	5.27154e+07	7.35387e+07	7.35133e+07	6.91874e+07	0.0133549	1.58266	Down
	3	1-Pyrroline-2-carboxylic acid	C03564	1.54092e+08	1.64493e+08	1.52725e+08	3.75539e+07	4.74604e+07	2.16399e+07	0.0213042	1.67413	Up
	4	4-Methylaminobutyrate	C15987	4.99833e+07	4.90867e+07	4.59541e+07	5.7027e+07	5.55073e+07	5.85221e+07	0.0051156	1.64667	Down
	5	Isonicotinic acid	C07446	9.24053e+07	9.52255e+07	8.42046e+07	9.97847e+07	1.03709e+08	1.01827e+08	0.0385292	1.46206	Down
	6	5-Hydroxymethyl-2-furancarboxaldehyde	C11101	5.42754e+09	5.7163e+09	5.31155e+09	6.10464e+09	6.18129e+09	5.72991e+09	0.047516	1.42879	Down
	7	Dihydrothymine	C00906	2.9067e+07	2.8491e+07	3.27824e+07	3.62232e+07	3.86946e+07	3.95113e+07	0.00962124	1.60918	Down
	8	5-Hydroxymethylfurfuryl alcohol	C20443	4.25373e+07	3.87255e+07	4.24104e+07	9.29397e+07	1.01803e+08	8.22662e+07	0.000310546	1.72558	Down
	9	Pipecolic acid	C00408	1.73648e+08	1.66918e+08	1.60496e+08	2.09791e+08	2.03027e+08	2.0937e+08	0.000983942	1.70504	Down
	10	3-Aminopentanedioate	C05574	1.20559e+08	1.084e+08	1.03078e+08	1.57129e+08	1.26486e+08	1.74158e+08	0.0400646	1.45459	Down
	11	Beta-Guanidinopropionic acid	C03065	3.38182e+08	2.94735e+08	3.48334e+08	2.50907e+08	2.58508e+08	2.41602e+08	0.00855431	1.61585	Up
	12	N-Carbamoylputrescine	C00436	5.82722e+07	4.74645e+07	5.47256e+07	3.54774e+07	4.19772e+07	3.51652e+07	0.0133895	1.58096	Up
	13	alpha-Terpinene	C09898	1.18635e+08	1.16942e+08	1.0978e+08	7.63828e+07	7.54591e+07	7.48299e+07	6.82548e-05	1.73875	Up
	14	2-Naphthol	C11713	1.83379e+07	1.70364e+07	1.77293e+07	2.15786e+07	2.2845e+07	2.26439e+07	0.0010813	1.70397	Down
	15	1,5-Anhydro-4-deoxy-D-glycero-hex-3-en-2-ulose	C19822	3.1514e+10	2.66415e+10	2.84263e+10	4.27531e+10	4.19295e+10	3.58427e+10	0.011257	1.59669	Down
	16	Methyloxaloacetate	C06030	3.29093e+09	2.98845e+09	2.94879e+09	2.58065e+09	2.58979e+09	2.5009e+09	0.00719278	1.6276	Up
	17	p-Anisic acid	C02519	5.54768e+07	4.97004e+07	4.85639e+07	5.96754e+07	5.92159e+07	5.58788e+07	0.0480717	1.42706	Down
	18	2,6-Dihydroxybenzoate	C21298	1.21377e+08	1.10579e+08	1.07044e+08	2.24705e+08	2.50159e+08	2.16209e+08	0.000247116	1.72833	Down
	19	Anabaseine	C16906	4.91366e+07	7.19295e+07	6.44886e+07	2.51147e+07	2.79634e+07	2.40919e+07	0.00205296	1.68518	Up
	20	O-Ureido-L-serine	C20639	6.36761e+08	6.30511e+08	6.61604e+08	7.63947e+08	7.25026e+08	7.1579e+08	0.00570724	1.64066	Down
	21	L-Methionine S-oxide	C02989	1.26348e+08	1.31213e+08	1.21917e+08	1.55522e+08	1.6527e+08	1.50844e+08	0.00315817	1.66997	Down
	22	Vanillic acid	C06672	9.2868e+07	9.89613e+07	9.55842e+07	5.09057e+07	5.7724e+07	4.86089e+07	0.000374531	1.72226	Up
	23	Uric acid	C00366	6.70734e+07	6.85276e+07	6.6791e+07	8.51181e+07	8.36566e+07	7.89502e+07	0.00111413	1.70227	Down
	24	Pyridoxine	C00314	1.58391e+08	1.26605e+08	1.36706e+08	1.83673e+08	1.77222e+08	1.8702e+08	0.0170412	1.56047	Down
	25	N-Acetyl-L-glutamate 5-semialdehyde	C01250	1.07938e+08	9.93451e+07	9.89938e+07	1.41542e+08	1.44887e+08	1.33372e+08	0.00109271	1.70327	Down
	26	Indoleacetic acid	C00954	3.18635e+08	3.19441e+08	3.23829e+08	3.11411e+08	3.0643e+08	3.06575e+08	0.00551994	1.64393	Up
	27	N-Acetylornithine	C00437	8.97705e+07	1.26124e+08	1.09214e+08	2.16529e+08	2.18733e+08	1.71424e+08	0.00774954	1.62289	Down
	28	L-Galactono-1,4-lactone	C01115	8.32899e+06	8.33794e+06	7.49634e+06	2.26284e+07	2.37487e+07	2.4349e+07	1.29913e-05	1.74535	Down
	29	Phosphohydroxypyruvic acid	C03232	9.17248e+06	7.99344e+06	8.7769e+06	1.04478e+07	1.10271e+07	1.25088e+07	0.0159947	1.5671	Down
	30	(Z)-But-1-ene-1,2,4-tricarboxylate	C04002	8.46229e+07	7.90375e+07	7.44602e+07	4.38921e+07	4.23633e+07	4.28372e+07	9.13357e-05	1.73691	Up
	31	N-Acetylglutamic acid	C00624	1.90647e+08	1.96641e+08	1.90729e+08	5.22372e+07	5.53054e+07	5.12036e+07	8.72596e-07	1.74902	Up
	32	Metanephrine	C05588	1.40989e+08	1.50341e+08	1.50718e+08	1.69655e+08	1.79365e+08	1.68404e+08	0.00595877	1.63963	Down
	33	L-Dopa	C00355	9.13394e+07	9.41759e+07	8.11479e+07	1.09776e+08	1.07958e+08	1.0632e+08	0.0131642	1.58327	Down
	34	Homocitric acid	C01251	5.95576e+07	5.8869e+07	5.09148e+07	4.8786e+07	4.37876e+07	4.89599e+07	0.0459944	1.43577	Up
	35	beta-Alanyl-L-lysine	C05341	2.38048e+07	2.37003e+07	2.13314e+07	3.74318e+07	3.73592e+07	3.8021e+07	0.00441485	1.73184	Down
	36	Capsidiol	C09627	1.29129e+07	1.2134e+07	1.08887e+07	1.96122e+07	1.82776e+07	1.87233e+07	0.00106756	1.70312	Down
	37	2-trans,6-trans-Farnesal	C03461	5.13838e+07	5.64359e+07	4.26992e+07	7.5692e+07	7.10248e+07	7.33116e+07	0.0100646	1.6043	Down
	38	N2-Succinyl-L-glutamic acid 5-semialdehyde	C05932	1.38911e+08	1.25809e+08	1.08136e+08	1.76201e+08	1.7907e+08	1.59789e+08	0.0156607	1.56845	Down
	39	Confertifolin	C09376	1.04444e+08	9.47553e+07	1.07334e+08	3.52615e+07	3.69456e+07	3.79161e+07	1.91914e-05	1.74399	Up
	40	1-Hexadecanol	C00823	1.12111e+09	9.47971e+08	1.07329e+09	4.04878e+08	5.06951e+08	3.82936e+08	0.00085425	1.70777	Up
	41	Cytidine	C00475	1.65279e+08	1.57742e+08	1.6495e+08	9.81146e+07	1.05388e+08	1.26748e+08	0.00702321	1.62884	Up
	42	Linatine	C05939	1.56086e+08	1.59137e+08	1.68088e+08	1.82809e+08	1.85263e+08	1.74341e+08	0.0160639	1.56647	Down
	43	Streptozocin	C07313	8.6889e+07	9.09633e+07	8.23029e+07	1.16754e+08	2.01359e+08	1.46647e+08	0.025814	1.51745	Down
	44	Subaphylline	C10497	3.92861e+07	4.00085e+07	3.37434e+07	4.55318e+07	4.79907e+07	4.65665e+07	0.0179699	1.55537	Down
	45	4-Hydroxycinnamoylagmatine	C04498	5.89825e+07	5.65998e+07	5.27782e+07	6.63645e+07	7.94471e+07	8.95979e+07	0.0241709	1.52431	Down
	46	Kaempferol	C05903	1.30347e+08	5.51543e+07	8.37539e+07	4.82971e+07	3.52679e+07	3.85727e+07	0.0496653	1.42176	Up
	47	Androstenedione	C00280	1.29545e+09	8.17341e+08	1.16268e+09	1.86586e+09	2.42574e+09	1.47014e+09	0.0486356	1.42643	Down
	48	Prunasin	C00844	2.40615e+07	2.45867e+07	2.57124e+07	2.77822e+07	2.9138e+07	3.48543e+07	0.0454536	1.4366	Down
	49	Sphingosine	C00319	6.54208e+07	6.38634e+07	6.1314e+07	5.53587e+07	5.78148e+07	5.97147e+07	0.0280396	1.50456	Up
	50	Neoabietic acid	C11889	1.32587e+07	1.17421e+07	1.14801e+07	1.98406e+07	2.51866e+07	1.98154e+07	0.00335763	1.66799	Down
	51	Pentahydroxyflavanone	C05911	2.92508e+08	2.60463e+08	2.76674e+08	3.87512e+08	3.75309e+08	3.59606e+08	0.00161353	1.6927	Down
	52	Tebuconazole	C18489	3.10625e+06	2.30394e+06	1.71109e+06	3.30933e+06	7.41132e+06	8.28111e+06	0.04967	1.42304	Down
	53	N-Acetylneuraminic acid	C19910	6.44081e+06	5.71875e+06	5.09686e+06	1.14973e+07	3.43171e+07	1.33866e+07	0.0331882	1.48521	Down
	54	2,3-Dinor-8-iso prostaglandin F1alpha	C14795	3.57457e+07	4.11085e+07	3.1586e+07	4.56747e+07	4.61351e+07	4.95465e+07	0.0281773	1.50424	Down
	55	12,13-DHOME	C14829	4.42158e+07	4.70046e+07	4.47512e+07	1.60131e+07	1.57464e+07	1.60958e+07	7.8176e-07	1.74926	Up
	56	9,10-Dihydroxystearate	C19622	1.54545e+07	1.45311e+07	1.66295e+07	1.15526e+07	1.15741e+07	1.18453e+07	0.00199023	1.68601	Up
	57	Pregnanediol	C05484	656442	639845	713287	1.27533e+06	1.23395e+06	1.21308e+06	6.73704e-05	1.73867	Down
	58	2'-Deamino-2'-hydroxyparomamine	C20353	3.30359e+07	2.90412e+07	2.77267e+07	3.64734e+07	3.99622e+07	3.9711e+07	0.0125437	1.58867	Down
	59	Senecionine	C06176	9.11619e+07	1.12707e+08	9.96027e+07	5.51619e+07	6.94294e+07	7.12578e+07	0.0124538	1.58759	Up
	60	Isocorypalmine	C04118	5.34352e+07	5.87618e+07	4.47184e+07	6.78862e+07	6.39889e+07	6.67524e+07	0.0419891	1.44777	Down
	61	4',5,6,7-Tetramethoxyflavone	C14472	8.64433e+06	8.15041e+06	7.83289e+06	1.09417e+07	1.34625e+07	1.22984e+07	0.00398166	1.66066	Down
	62	3'-AMP	C01367	9.96094e+07	9.39536e+07	8.85284e+07	1.12265e+08	1.17028e+08	1.1662e+08	0.00497076	1.64911	Down
	63	27-Deoxy-5b-cyprinol	C05446	5.44171e+07	4.97607e+07	6.47202e+07	3.24258e+06	1.18022e+07	1.49655e+07	0.016635	1.56125	Up
	64	4a-Carboxy-4b-methyl-5a-cholesta-8,24-dien-3b-ol	C15808	4.51863e+07	4.29379e+07	4.83647e+07	3.58013e+07	3.87085e+07	3.88479e+07	0.0131489	1.58266	Up
	65	Luteolin 7-glucoside	C03951	1.11321e+08	1.82185e+08	2.19797e+08	6.6204e+08	6.25806e+08	1.53114e+09	0.00946766	1.6093	Down
	66	6-O-Methyldeacetylisoipecoside	C21566	2.36038e+06	1.81472e+06	1.52212e+06	350400	65558	200904	0.00897768	1.61476	Up
	67	Kaempferol 3-O-rhamnoside-7-O-glucoside	C21854	5.80625e+08	5.41981e+08	4.14589e+08	2.58784e+08	3.14041e+08	3.53997e+08	0.0214467	1.53615	Up
	68	Hydroquinone	C00530	2.023e+08	2.04177e+08	1.74169e+08	3.85642e+08	4.27292e+08	3.90964e+08	0.000273398	1.86742	Down
	69	5-Aminopentanoic acid	C00431	1.83454e+10	1.82037e+10	1.62921e+10	2.22501e+10	2.13651e+10	2.3814e+10	0.00797372	1.7528	Down
	70	L-Homoserine	C00263	2.09258e+09	2.10291e+09	1.89839e+09	2.61825e+09	2.65914e+09	2.71317e+09	0.00145863	1.83351	Down
	71	Phenylethylamine	C05332	4.65576e+07	4.65501e+07	4.60903e+07	4.26074e+07	4.23464e+07	4.21632e+07	3.60483e-05	1.88364	Up
	72	L-Aspartic acid	C00049	1.36689e+08	1.47046e+08	1.22503e+08	1.72436e+08	1.65135e+08	1.74882e+08	0.0136158	1.70923	Down
	73	Oxoglutaric acid	C00026	2.32525e+08	2.49775e+08	2.28061e+08	3.12892e+08	3.06593e+08	3.05987e+08	0.000747831	1.85038	Down
	74	L-Phenylalanine	C00079	3.02627e+08	3.08336e+08	3.0049e+08	3.77053e+08	3.93341e+08	3.4934e+08	0.00451684	1.78852	Down
	75	Gulonic acid	C00800	2.38549e+08	2.51777e+08	2.65349e+08	2.70306e+08	2.91434e+08	2.94692e+08	0.0377201	1.58423	Down
	76	D-Galactose	C00124	1.71472e+09	1.51121e+09	1.3043e+09	3.10718e+09	2.50856e+09	2.09243e+09	0.0195065	1.67296	Down
	77	D-Fructose	C00095	1.85016e+08	1.63837e+08	1.35577e+08	3.47377e+08	2.67376e+08	2.07453e+08	0.0416639	1.56828	Down
	78	D-Glucose	C00031	1.70591e+08	1.68076e+08	1.47702e+08	3.99182e+07	3.77779e+07	3.335e+07	3.00136e-05	1.88441	Up
	79	Azelaic acid	C08261	2.55906e+08	2.80061e+08	2.60965e+08	3.03703e+08	3.09434e+08	3.0091e+08	0.00853245	1.74825	Down
	80	10-Hydroxydecanoic acid	C02774	8.29112e+07	1.10645e+08	9.95235e+07	7.88686e+07	7.19816e+07	6.73856e+07	0.0389432	1.57934	Up
	81	Quinate	C00296	4.40822e+08	6.55212e+08	3.28564e+08	1.11245e+08	1.04283e+08	2.98554e+08	0.0490403	1.54025	Up
	82	Isocitric acid	C00311	2.24935e+08	3.138e+08	2.833e+08	2.04847e+08	1.55981e+08	1.56777e+08	0.0258474	1.63903	Up
	83	Citric acid	C00158	1.60154e+09	1.63152e+09	1.50837e+09	8.59447e+08	1.17462e+09	1.22741e+09	0.0282003	1.62705	Up
	84	Methyl beta-D-galactoside	C03619	3.68538e+07	5.21035e+07	7.31045e+07	9.41534e+07	1.45555e+08	1.02355e+08	0.0323965	1.60781	Down
	85	Galactaric acid	C00879	4.71351e+08	4.73391e+08	3.89168e+08	6.65222e+08	6.673e+08	6.37705e+08	0.00401003	1.79423	Down
	86	3,3',4'5-Tetrahydroxystilbene	C05901	6.35064e+07	7.47061e+07	6.0301e+07	4.53624e+07	4.742e+07	5.16091e+07	0.0134981	1.71078	Up
	87	Arbutin	C06186	1.3424e+09	2.146e+09	1.92814e+09	8.99799e+08	9.18645e+08	1.27834e+09	0.038364	1.58217	Up
	88	Alpha-Linolenic acid	C06427	6.29135e+06	7.26875e+06	7.87404e+06	5.14964e+06	5.23072e+06	5.79777e+06	0.0210154	1.66458	Up
	89	Bovinic acid	C04056	1.40258e+07	1.37877e+07	1.56396e+07	9.60173e+06	8.94849e+06	1.18255e+07	0.01711	1.68752	Up
	90	Homoeriodictyol	C09756	6.86428e+07	7.12117e+07	7.19253e+07	8.02537e+07	7.77675e+07	7.32015e+07	0.0457993	1.55205	Down
	91	Ribose 1,5-bisphosphate	C01151	9.16802e+06	6.16069e+06	8.40343e+06	1.63147e+07	1.53418e+07	2.28278e+07	0.00862459	1.74734	Down
	92	2-alpha-D-Glucosyl-D-glucose	C15548	3.42572e+06	2.59792e+06	2.90437e+06	9.30305e+06	5.17289e+06	4.33054e+06	0.0466599	1.54859	Down
	93	11-Dehydrocorticosterone	C05490	1.16181e+08	1.05275e+08	1.08838e+08	7.96635e+07	8.4858e+07	7.07635e+07	0.00489781	1.78319	Up
	94	Coniferin	C00761	2.55787e+07	2.48965e+07	2.13003e+07	3.14421e+07	3.84084e+07	2.86954e+07	0.0388782	1.58011	Down
	95	Astilbin	C17449	3.77112e+07	4.10313e+07	3.99622e+07	3.16162e+07	3.24166e+07	3.44995e+07	0.00661217	1.76619	Up
	96	1-Kestose	C03661	2.0825e+08	2.07359e+08	1.89821e+08	2.73393e+08	2.39088e+08	2.77166e+08	0.00915806	1.7425	Down
	97	GDP-glucose	C00394	2.50305e+06	3.45256e+06	2.19061e+06	526913	653145	905501	0.00272963	1.81185	Up

## Sheet: Supplementary Table 3
	Supplementary Table 3. Differentially accumulating metabolites between F(S-P2) and F(S).
	No.	Compounds	KEGG ID	Peak aera						P.value (< 0.05)	VIP (> 1)	Type
				F(S-P2)-1	F(S-P2)-2	F(S-P2))-3	F(S)-1	F(S)-2	F(S)-3
	1	2-Pyrrolidinone	C11118	2.30949e+07	2.22914e+07	2.32052e+07	2.36962e+07	2.45328e+07	2.54558e+07	0.0422976	1.46628	Down
	2	Isovaleric acid	C08262	6.38966e+07	5.79755e+07	6.31632e+07	7.35387e+07	7.35133e+07	6.91874e+07	0.0131289	1.60607	Down
	3	cis-1,2-Dihydrobenzene-1,2-diol	C04091	2.99816e+07	3.21397e+07	3.02569e+07	3.70487e+07	3.96777e+07	3.91923e+07	0.00170648	1.71445	Down
	4	Creatinine	C00791	9.69315e+07	9.24768e+07	9.86851e+07	8.13615e+07	8.17409e+07	6.7211e+07	0.0277956	1.52649	Up					43
	5	Dihydrouracil	C00429	1.03171e+09	1.07456e+09	1.15317e+09	1.23457e+09	1.44411e+09	1.60781e+09	0.0319463	1.50782	Down
	6	4-Methylaminobutyrate	C15987	5.11749e+07	4.97876e+07	5.2981e+07	5.7027e+07	5.55073e+07	5.85221e+07	0.0110624	1.61932	Down
	7	Phenylacetaldehyde	C00601	1.91256e+07	1.87659e+07	2.13775e+07	1.39925e+07	1.43415e+07	1.42066e+07	0.00132615	1.72198	Up
	8	5-Hydroxymethylfurfuryl alcohol	C20443	5.01382e+07	5.61187e+07	4.3129e+07	9.29397e+07	1.01803e+08	8.22662e+07	0.00321772	1.69244	Down
	9	Pipecolic acid	C00408	1.8057e+08	1.68994e+08	1.79142e+08	2.09791e+08	2.03027e+08	2.0937e+08	0.00223543	1.70546	Down
	10	Beta-Guanidinopropionic acid	C03065	3.65057e+08	3.47923e+08	3.40244e+08	2.50907e+08	2.58508e+08	2.41602e+08	0.000290397	1.74978	Up
	11	L-Glutamic gamma-semialdehyde	C01165	1.93528e+08	1.8602e+08	2.56824e+08	3.0015e+08	3.65923e+08	2.68622e+08	0.0466528	1.45175	Down
	12	Aminocaproic acid	C02378	9.81033e+07	8.24706e+07	9.00724e+07	5.8739e+07	6.98508e+07	7.69858e+07	0.0409135	1.47422	Up
	13	N-Carbamoylputrescine	C00436	5.72687e+07	6.07847e+07	5.05383e+07	3.54774e+07	4.19772e+07	3.51652e+07	0.00699232	1.65174	Up
	14	4-Hydroxy-3-methoxybenzenemethanol	C06317	2.6912e+08	2.71177e+08	2.89581e+08	3.83536e+08	3.26361e+08	3.06636e+08	0.0479824	1.44806	Down
	15	alpha-Terpinene	C09898	1.1863e+08	1.19978e+08	1.23734e+08	7.63828e+07	7.54591e+07	7.48299e+07	4.64229e-06	1.77158	Up
	16	Sesamol	C10832	1.19177e+08	1.16403e+08	1.27325e+08	1.39879e+08	1.4539e+08	1.32856e+08	0.0193799	1.5691	Down
	17	Kojic acid	C14516	7.85058e+09	7.48136e+09	8.22005e+09	1.12061e+10	9.42438e+09	9.24185e+09	0.0248521	1.54173	Down
	18	1,5-Anhydro-4-deoxy-D-glycero-hex-3-en-2-ulose	C19822	2.73825e+10	3.18502e+10	2.2252e+10	4.27531e+10	4.19295e+10	3.58427e+10	0.0277231	1.5287	Down
	19	Methyloxaloacetate	C06030	2.77874e+09	2.97445e+09	3.34842e+09	2.58065e+09	2.58979e+09	2.5009e+09	0.0390484	1.48019	Up
	20	L-Methionine	C00073	5.25342e+09	4.82818e+09	4.96315e+09	3.88651e+09	3.93587e+09	3.80931e+09	0.000645261	1.73779	Up
	21	(R)-Mandelamide	C07301	2.56341e+06	6.07949e+06	5.75553e+06	1.18902e+07	1.15523e+07	8.48262e+06	0.0461585	1.45418	Down
	22	2,6-Dihydroxybenzoate	C21298	1.08143e+08	1.42869e+08	1.35527e+08	2.24705e+08	2.50159e+08	2.16209e+08	0.00362679	1.68697	Down
	23	(3S,5S)-Carbapenam-3-carboxylic acid	C17367	2.12461e+07	2.87002e+07	1.9884e+07	7.09445e+07	3.59987e+07	4.20051e+07	0.0361685	1.49252	Down
	24	Anabaseine	C16906	5.17977e+07	6.21825e+07	6.05946e+07	2.51147e+07	2.79634e+07	2.40919e+07	0.000353035	1.74727	Up
	25	Vanillic acid	C06672	8.80697e+07	8.26194e+07	9.06245e+07	5.09057e+07	5.7724e+07	4.86089e+07	0.000934293	1.73021	Up
	26	Uric acid	C00366	6.85681e+07	6.69192e+07	7.14939e+07	8.51181e+07	8.36566e+07	7.89502e+07	0.00383981	1.68445	Down
	27	Pyridoxine	C00314	1.52499e+08	1.18265e+08	1.37195e+08	1.83673e+08	1.77222e+08	1.8702e+08	0.0164072	1.58522	Down
	28	N-Acetyl-L-glutamate 5-semialdehyde	C01250	1.12554e+08	9.73794e+07	1.1122e+08	1.41542e+08	1.44887e+08	1.33372e+08	0.00685858	1.65325	Down
	29	Indoleacetic acid	C00954	3.36579e+08	3.41342e+08	3.44402e+08	3.11411e+08	3.0643e+08	3.06575e+08	0.000295415	1.7496	Up
	30	Serotonin	C00780	4.5128e+08	4.78847e+08	4.80153e+08	2.6624e+08	2.60989e+08	2.13154e+08	0.000926005	1.72997	Up
	31	L-Galactono-1,4-lactone	C01115	3.06684e+07	3.04172e+07	3.26558e+07	2.26284e+07	2.37487e+07	2.4349e+07	0.000821009	1.73351	Up
	32	Phosphohydroxypyruvic acid	C03232	8.32228e+06	8.34899e+06	9.47215e+06	1.04478e+07	1.10271e+07	1.25088e+07	0.0186779	1.57174	Down
	33	Indolelactic acid	C02043	1.5968e+09	2.43937e+09	2.12153e+09	2.08893e+08	3.54924e+08	1.17098e+09	0.0443928	1.46112	Up
	34	(Z)-But-1-ene-1,2,4-tricarboxylate	C04002	1.08037e+08	1.02224e+08	1.15174e+08	4.38921e+07	4.23633e+07	4.28372e+07	1.37393e-05	1.76941	Up
	35	N-Acetylglutamic acid	C00624	2.04581e+08	1.66076e+08	1.80476e+08	5.22372e+07	5.53054e+07	5.12036e+07	4.38751e-05	1.76515	Up
	36	Pantothenic acid	C00864	8.99047e+07	8.85841e+07	6.78397e+07	2.4043e+07	1.74113e+07	5.34412e+07	0.0372621	1.48792	Up
	37	Homocitric acid	C01251	5.57636e+07	5.71705e+07	5.45384e+07	4.8786e+07	4.37876e+07	4.89599e+07	0.0123045	1.61141	Up
	38	beta-Alanyl-L-lysine	C05341	3.09026e+07	2.54973e+07	2.67215e+07	3.74318e+07	3.73592e+07	3.8021e+07	0.0323782	1.66059	Down
	39	Capsidiol	C09627	1.36891e+07	1.25562e+07	1.41654e+07	1.96122e+07	1.82776e+07	1.87233e+07	0.00122699	1.72361	Down
	40	2-trans,6-trans-Farnesal	C03461	5.43992e+07	4.91818e+07	5.91662e+07	7.5692e+07	7.10248e+07	7.33116e+07	0.00576184	1.66325	Down
	41	Resveratrol	C03582	2.59865e+07	2.54303e+07	2.67559e+07	3.06033e+07	3.65121e+07	3.92606e+07	0.0159163	1.5876	Down
	42	Confertifolin	C09376	1.05353e+08	1.107e+08	1.07555e+08	3.52615e+07	3.69456e+07	3.79161e+07	1.90936e-06	1.77278	Up
	43	1-Hexadecanol	C00823	1.16501e+09	1.05532e+09	9.87965e+08	4.04878e+08	5.06951e+08	3.82936e+08	0.000746492	1.73483	Up
	44	Cytidine	C00475	2.17776e+08	2.09144e+08	2.20043e+08	9.81146e+07	1.05388e+08	1.26748e+08	0.000956293	1.73027	Up
	45	Cimetidine	C06952	1.41671e+09	1.461e+09	1.53544e+09	2.4953e+09	2.10424e+09	1.85024e+09	0.0142535	1.59966	Down
	46	Nicotinamide riboside	C03150	4.5787e+08	4.77299e+08	4.13792e+08	3.79311e+08	3.08496e+08	3.62401e+08	0.0289514	1.52168	Up
	47	Subaphylline	C10497	4.37112e+07	4.34302e+07	4.21103e+07	4.55318e+07	4.79907e+07	4.65665e+07	0.0135776	1.60304	Down
	48	Oxazepam	C07359	3.17048e+09	2.79713e+09	3.24789e+09	3.69483e+09	3.95437e+09	3.87449e+09	0.0111517	1.61873	Down
	49	3-Dehydrosphinganine	C02934	6.45733e+07	7.1037e+07	9.50641e+07	2.95325e+07	4.45633e+07	3.79861e+07	0.0124031	1.61135	Up
	50	Neoabietic acid	C11889	1.45649e+07	1.46323e+07	1.51842e+07	1.98406e+07	2.51866e+07	1.98154e+07	0.00993638	1.6283	Down
	51	Pentahydroxyflavanone	C05911	3.34463e+08	3.36417e+08	2.98039e+08	3.87512e+08	3.75309e+08	3.59606e+08	0.0301459	1.5178	Down
	52	Tebuconazole	C18489	2.7788e+06	2.06767e+06	1.72585e+06	3.30933e+06	7.41132e+06	8.28111e+06	0.034878	1.49585	Down
	53	13-L-Hydroperoxylinoleic acid	C04717	2.23423e+08	2.13393e+08	2.19225e+08	2.26501e+08	2.30891e+08	2.27024e+08	0.0440056	1.46091	Down
	54	12,13-DHOME	C14829	3.72078e+07	4.5634e+07	4.52671e+07	1.60131e+07	1.57464e+07	1.60958e+07	0.00428983	1.75831	Up
	55	9,10-Dihydroxystearate	C19622	1.73415e+07	1.57233e+07	1.68564e+07	1.15526e+07	1.15741e+07	1.18453e+07	0.000298959	1.74987	Up
	56	Pregnanediol	C05484	525165	388093	518207	1.27533e+06	1.23395e+06	1.21308e+06	0.00911613	1.73778	Down
	57	Senecionine	C06176	9.71826e+07	7.96305e+07	8.6648e+07	5.51619e+07	6.94294e+07	7.12578e+07	0.03979	1.47835	Up
	58	3'-AMP	C01367	9.22372e+07	8.34385e+07	1.0383e+08	1.12265e+08	1.17028e+08	1.1662e+08	0.0283002	1.52424	Down
	59	Lariciresinol	C10646	6.87768e+07	5.26344e+07	7.00143e+07	3.49368e+07	3.40255e+07	4.64993e+07	0.020287	1.5652	Up
	60	(-)-5'-Demethylyatein	C21184	1.62281e+07	1.60637e+07	1.49756e+07	1.75315e+07	2.3066e+07	2.03084e+07	0.0407521	1.47318	Down
	61	HC-toxin	C15676	8.99654e+06	8.74225e+06	9.25723e+06	1.09007e+07	1.06044e+07	9.6432e+06	0.0250382	1.54097	Down
	62	Galactosylsphingosine	C01747	2.81426e+07	3.67792e+07	4.60749e+07	7.48047e+07	5.36614e+07	7.51402e+07	0.0273194	1.52927	Down
	63	Mycothiol	C06717	2.58468e+06	2.89204e+06	2.83707e+06	2.09432e+06	2.36179e+06	2.49387e+06	0.0438865	1.46268	Up
	64	6-O-Methyldeacetylisoipecoside	C21566	1.53427e+06	1.94824e+06	1.74872e+06	350400	65558	200904	0.0391966	1.63331	Up
	65	Kaempferol 3-O-rhamnoside-7-O-glucoside	C21854	4.60471e+08	5.23872e+08	5.25927e+08	2.58784e+08	3.14041e+08	3.53997e+08	0.0081108	1.64328	Up
	66	Hydroquinone	C00530	2.55592e+08	2.39004e+08	2.3334e+08	3.85642e+08	4.27292e+08	3.90964e+08	0.000282848	1.82923	Down
	67	L-Homoserine	C00263	2.03434e+09	1.95981e+09	2.08189e+09	2.61825e+09	2.65914e+09	2.71317e+09	0.000177501	1.83447	Down
	68	Maltol	C11918	1.15863e+07	1.13744e+07	1.03234e+07	8.15006e+07	6.33869e+07	7.45691e+07	2.11782e-05	1.84817	Down
	69	L-Aspartic acid	C00049	1.36018e+08	1.3685e+08	1.39531e+08	1.72436e+08	1.65135e+08	1.74882e+08	0.00032796	1.82757	Down
	70	Salicylic acid	C00805	2.07016e+08	1.91632e+08	1.66303e+08	1.06428e+08	8.29658e+07	1.16685e+08	0.00678285	1.72867	Up
	71	Oxoglutaric acid	C00026	2.37208e+08	2.37988e+08	2.44934e+08	3.12892e+08	3.06593e+08	3.05987e+08	3.55438e-05	1.84606	Down
	72	D-Xylose	C00181	3.50937e+07	3.17539e+07	4.33235e+07	7.13443e+07	9.58013e+07	1.4097e+08	0.0101081	1.69966	Down
	73	L-Arabinose	C00259	6.5975e+07	6.16841e+07	6.39881e+07	4.27319e+07	4.42174e+07	4.56953e+07	0.000178658	1.83507	Up
	74	D-2,3-Diketo 4-deoxy-epi-inositol	C06891	2.23038e+07	3.14676e+07	2.42614e+07	1.20545e+08	5.1858e+07	5.46148e+07	0.0267001	1.60304	Down
	75	L-Phenylalanine	C00079	2.96501e+08	3.05354e+08	3.24465e+08	3.77053e+08	3.93341e+08	3.4934e+08	0.012362	1.68411	Down
	76	Suberic acid	C08278	2.51563e+08	2.51314e+08	2.70924e+08	5.62486e+07	5.7742e+07	6.67615e+07	1.57789e-05	1.84911	Up
	77	L-Galactono-1,5-lactone	C21955	7.05317e+08	6.17581e+08	6.62288e+08	4.76619e+08	5.92499e+08	4.42277e+08	0.0434594	1.53014	Up
	78	D-Galactose	C00124	1.18944e+09	1.1083e+09	9.61229e+08	3.10718e+09	2.50856e+09	2.09243e+09	0.00283223	1.77437	Down
	79	D-Fructose	C00095	1.29193e+08	1.14763e+08	9.99451e+07	3.47377e+08	2.67376e+08	2.07453e+08	0.00678045	1.72952	Down
	80	D-Glucose	C00031	1.88853e+08	1.44284e+08	1.44826e+08	3.99182e+07	3.77779e+07	3.335e+07	0.000150423	1.83635	Up
	81	L-Iditol	C01507	1.7039e+10	1.67036e+10	1.73257e+10	1.43028e+10	1.44848e+10	1.37301e+10	0.000684518	1.8152	Up
	82	Azelaic acid	C08261	2.45483e+08	2.25097e+08	2.58695e+08	3.03703e+08	3.09434e+08	3.0091e+08	0.00534812	1.74268	Down
	83	10-Hydroxydecanoic acid	C02774	9.6163e+07	8.87818e+07	1.01723e+08	7.88686e+07	7.19816e+07	6.73856e+07	0.0105786	1.69657	Up
	84	2-Dehydro-L-idonate	C15673	3.62847e+08	4.5817e+08	5.21858e+08	6.31389e+08	7.08684e+08	6.63775e+08	0.0211847	1.62987	Down
	85	4,5-Dihydroxyphthalate	C03233	1.60845e+07	1.70495e+07	1.86669e+07	3.25489e+07	2.4168e+07	2.3842e+07	0.0172542	1.65333	Down
	86	Galactaric acid	C00879	4.39337e+08	3.98668e+08	4.82559e+08	6.65222e+08	6.673e+08	6.37705e+08	0.00211892	1.78463	Down
	87	3,3',4'5-Tetrahydroxystilbene	C05901	5.3919e+07	6.21173e+07	6.74362e+07	4.53624e+07	4.742e+07	5.16091e+07	0.0349878	1.56431	Up
	88	Chalconaringenin	C06561	1.95677e+06	1.90647e+06	6.28721e+06	1.52997e+07	8.51382e+06	2.0994e+07	0.0286742	1.59209	Down
	89	Dhurrin	C05143	2.99509e+08	2.69548e+08	3.00795e+08	2.42169e+08	2.60316e+08	2.31406e+08	0.0266833	1.6023	Up
	90	4-O-beta-D-Mannopyranosyl-D-glucopyranose	C20236	8.85117e+07	9.99632e+07	9.41105e+07	8.07482e+07	8.18465e+07	8.44705e+07	0.023866	1.61555	Up
	91	2-alpha-D-Glucosyl-D-glucose	C15548	2.31523e+06	2.79614e+06	2.54615e+06	9.30305e+06	5.17289e+06	4.33054e+06	0.023525	1.61884	Down
	92	11-Dehydrocorticosterone	C05490	1.0697e+08	1.19633e+08	1.09734e+08	7.96635e+07	8.4858e+07	7.07635e+07	0.00471246	1.74962	Up
	93	Docosapentaenoic acid (22n-3)	C16513	1.28003e+07	1.63847e+07	1.46379e+07	9.24812e+06	5.9237e+06	6.97008e+06	0.00943852	1.70485	Up
	94	Daidzin	C10216	5.3944e+06	4.9902e+06	5.44146e+06	3.64315e+06	4.57093e+06	3.74851e+06	0.020511	1.63444	Up
